# Supplementary material for: Transcriptome Alterations Caused by Social Defeat Stress of Various Durations in Mice and Its Relevance to Depression and Posttraumatic Stress Disorder in Humans: A Meta-Analysis
Source: Int J Mol Sci. 2022 Nov 9;23(22):13792. doi: 10.3390/ijms232213792 (PMC9698544; doi:10.3390/ijms232213792)
Supplement: Supplementary file 1 [file ijms-23-13792-s001.zip]

Archive with 4 entries (4 files):
- Figure S2.tif
- Supplementary Figure S1.png
- Supplementary materials updated.xlsx
- Supplementary Table S1.pdf
