# Supplementary material for: Transcriptome Alterations Caused by Social Defeat Stress of Various Durations in Mice and Its Relevance to Depression and Posttraumatic Stress Disorder in Humans: A Meta-Analysis
Source: Int J Mol Sci. 2022 Nov 9;23(22):13792. doi: 10.3390/ijms232213792 (PMC9698544; doi:10.3390/ijms232213792)
Supplement: Supplementary file 1 [file ijms-23-13792-s001.zip › Supplementary materials updated.xlsx]

## Sheet: Contents
Supplementary Tables
Tab	Title	Content Description	Caption
Tab 1	Supplementary Table S2a	DEGs PRJNA846517	List of DEGs (p.val<0.05) PRJNA846517
Tab 2	Supplementary Table S2b	DEGs GSE89692	List of DEGs (p.val<0.05) GSE89692
Tab 3	Supplementary Table S2c	DEGs GSE146845	List of DEGs (p.val<0.05) GSE146845 after reanalyze
Tab 4	Supplementary Table S2d	DEGs GSE72343	List of DEGs (p.val<0.05) GSE72343 after reanalyze
Tab 5	Supplementary Table S2e	DEGs PRJNA323485	List of DEGs (p.val<0.05) PRJNA323485-S10 after reanalyze
Tab 6	Supplementary Table S2f	DEGs PRJNA323485	List of DEGs (p.val<0.05) PRJNA323485-S30 after reanalyze
Tab 7	Supplementary Table S2g	DEGs GSE109315	List of DEGs (p.val<0.05) GSE109315 after reanalyze
Tab 8	Supplementary Table S3a	DEGs after 10 days SDS (Meta-analysis)	List of DEGs detected by meta-analysis after 10 day SDS
Tab 9	Supplementary Table S3b	DEGs after 30 days SDS (Meta-analysis)	List of DEGs detected by meta-analysis after 30 day SDS
Tab 10	Supplementary Table S3c	DEGs Susc. vs Res. 10 days SDS (Meta-analysis)	List of DEGs detected by meta-analysis in susceptible vs resilient animals
Tab 11	Supplementary Table S4a	GO enrichment analysis in S10	GO enrichment analysis of DE genes detected by meta-analysis after 10 days SDS
Tab 12	Supplementary Table S4b	GO enrichment analysis in S30	GO enrichment analysis of DE genes detected by meta-analysis after 30 days SDS
Tab 13	Supplementary Table S4c	GO enrichment analysis in Susc. Vs Res.	GO enrichment analysis of DE genes detected by meta-analysis in susceptible vs resilient animals
Tab 14	Supplementary Table S5a	GSEA in S10	Gene set enrichment analysis of all expressed genes detected by meta-analysis after 10 days SDS
Tab 15	Supplementary Table S5b	GSEA in S30	Gene set enrichment analysis of all expressed genes detected by meta-analysis after 30 days SDS
Tab 16	Supplementary Table S5c	GSEA in Susc. Vs Res.	Gene set enrichment analysis of all expressed genes detected by meta-analysis in susceptible vs resilient animals

## Sheet: STS2a
Supplement Table S2g. List of DEGs (p.val<0.05) PRJNA846517
Ensembl ID	GeneSymbol	log2FoldChange	p.value	p.adj	FPKM
ENSMUSG00000026466.16	Tor1aip1	-0.639489	9.09596e-14	6.31793	6.31793
ENSMUSG00000085998.8	AW822252	-1.29002	1.59628e-08	1.19439	1.19439
ENSMUSG00000022096.14	Hr	-0.566809	2.88469e-08	5.53922	5.53922
ENSMUSG00000050621.7	Rps27rt	0.734325	3.44342e-08	3.01032	3.01032
ENSMUSG00000037664.13	Cdkn1c	0.571418	7.10292e-08	2.74501	2.74501
ENSMUSG00000053553.11	3110082I17Rik	0.485722	2.05693e-07	4.23909	4.23909
ENSMUSG00000015656.17	Hspa8	-0.38404	4.08653e-07	272.849	272.849
ENSMUSG00000031543.18	Ank1	-0.804989	4.09497e-07	3.44408	3.44408
ENSMUSG00000024525.7	Impa2	-1.14975	5.37708e-07	0.787884	0.787884
ENSMUSG00000069008.3	Gm5537	22.2477	5.63944e-07	0.129232	0.129232
ENSMUSG00000036438.14	Calm2	-0.245921	8.92291e-07	994.019	994.019
ENSMUSG00000023571.4	C1qtnf12	0.410679	1.50205e-06	9.25649	9.25649
ENSMUSG00000025393.12	Atp5b	-0.292579	1.65597e-06	219.205	219.205
ENSMUSG00000031527.7	Eri1	-0.463739	1.66855e-06	1.31859	1.31859
ENSMUSG00000079641.3	Rpl39	0.60744	2.26872e-06	22.8123	22.8123
ENSMUSG00000052144.8	Ppp4r2	-0.362039	4.02001e-06	8.6368	8.6368
ENSMUSG00000022018.7	Rgcc	0.491369	4.47826e-06	13.3799	13.3799
ENSMUSG00000057098.14	Ebf1	-1.98745	4.88627e-06	0.455994	0.455994
ENSMUSG00000079224.5	Gm6565	20.3005	4.99668e-06	0.583696	0.583696
ENSMUSG00000030059.15	Tmf1	-0.411373	5.39864e-06	8.80707	8.80707
ENSMUSG00000025508.13	Rplp2	0.448994	5.96833e-06	31.8288	31.8288
ENSMUSG00000015568.16	Lpl	0.503359	6.28731e-06	1.35922	1.35922
ENSMUSG00000090553.8	Snrpe	0.547962	6.55475e-06	7.43741	7.43741
ENSMUSG00000029059.9	Prxl2b	0.437204	7.84264e-06	49.5093	49.5093
ENSMUSG00000046523.5	Kctd4	0.267209	8.87513e-06	7.7446	7.7446
ENSMUSG00000055435.6	Maf	0.329154	1.09673e-05	5.07392	5.07392
ENSMUSG00000024400.16	Wdr33	-0.335864	1.29663e-05	4.99204	4.99204
ENSMUSG00000038876.12	Rnf146	-0.223928	1.31064e-05	2.38711	2.38711
ENSMUSG00000056501.3	Cebpb	0.629017	1.23844e-05	4.3161	4.3161
ENSMUSG00000056820.7	Tsnax	0.27038	1.28532e-05	59.3158	59.3158
ENSMUSG00000070644.13	Etnk2	0.463914	1.2427e-05	3.90363	3.90363
ENSMUSG00000018707.13	Dync1h1	-0.23317	1.65064e-05	54.2691	54.2691
ENSMUSG00000027472.14	Pdrg1	0.373557	1.64923e-05	11.8847	11.8847
ENSMUSG00000047539.9	Fbxo28	-0.254189	1.69265e-05	9.39754	9.39754
ENSMUSG00000061313.8	Ddhd2	-0.303108	1.56782e-05	9.43642	9.43642
ENSMUSG00000022477.13	Aco2	-0.245392	2.21592e-05	90.9437	90.9437
ENSMUSG00000054871.5	Tmem158	0.434006	2.29799e-05	27.9638	27.9638
ENSMUSG00000060530.2	A930017M01Rik	-0.41575	2.27503e-05	2.06069	2.06069
ENSMUSG00000038335.13	Tsr1	-0.377994	2.84977e-05	7.93262	7.93262
ENSMUSG00000060708.4	Bloc1s4	0.483675	2.85961e-05	6.6083	6.6083
ENSMUSG00000074227.12	Spint2	0.38958	3.22122e-05	4.11191	4.11191
ENSMUSG00000022416.15	Cacna1i	-0.404445	3.39627e-05	13.7072	13.7072
ENSMUSG00000038784.13	Cnot4	-0.189953	3.71175e-05	3.83173	3.83173
ENSMUSG00000020454.17	Eif4enif1	-0.215635	5.77728e-05	9.97187	9.97187
ENSMUSG00000025978.14	Rftn2	0.29534	5.73076e-05	4.14644	4.14644
ENSMUSG00000025128.7	Bhlhe22	0.416975	5.95298e-05	16.6488	16.6488
ENSMUSG00000029191.16	Rfc1	-0.395083	6.99942e-05	6.54119	6.54119
ENSMUSG00000034826.14	Nup54	-0.465658	6.82087e-05	4.10316	4.10316
ENSMUSG00000035486.14	Plk5	0.58944	6.93839e-05	9.99832	9.99832
ENSMUSG00000047675.15	Rps8	0.435702	6.81223e-05	97.5696	97.5696
ENSMUSG00000000531.5	Grasp	0.394117	7.15658e-05	31.6406	31.6406
ENSMUSG00000057738.13	Sptan1	-0.181353	7.28474e-05	101.193	101.193
ENSMUSG00000034075.10	Zdhhc5	-0.204339	7.47793e-05	11.5309	11.5309
ENSMUSG00000007815.13	Rhoa	0.136063	8.10179e-05	12.3616	12.3616
ENSMUSG00000020216.13	Jsrp1	0.619005	7.78401e-05	6.49392	6.49392
ENSMUSG00000020923.17	Ubtf	0.200301	8.00458e-05	23.9812	23.9812
ENSMUSG00000021557.15	Agtpbp1	-0.451744	8.34154e-05	10.3726	10.3726
ENSMUSG00000029392.12	Rilpl1	0.343463	8.42556e-05	29.2749	29.2749
ENSMUSG00000033124.15	Atg9a	-0.218314	8.11438e-05	12.272	12.272
ENSMUSG00000046269.16	Usp27x	0.331158	8.25418e-05	3.64317	3.64317
ENSMUSG00000022715.3	Tmem114	0.839147	8.96733e-05	1.97339	1.97339
ENSMUSG00000060301.6	2610008E11Rik	-0.263485	8.84984e-05	4.37812	4.37812
ENSMUSG00000002831.14	Plin4	-0.929833	9.35944e-05	0.420588	0.420588
ENSMUSG00000021546.18	Hnrnpk	-0.257785	0.000102462	45.7185	45.7185
ENSMUSG00000050890.15	Pdik1l	-0.267452	0.000112985	2.58526	2.58526
ENSMUSG00000035765.10	Dym	-0.196548	0.000118848	6.07334	6.07334
ENSMUSG00000001542.7	Ell2	-0.484955	0.000121911	2.75619	2.75619
ENSMUSG00000018012.11	Rac3	0.3214	0.000131658	16.6272	16.6272
ENSMUSG00000030042.15	Pole4	0.327833	0.000130829	7.98948	7.98948
ENSMUSG00000050708.16	Ftl1	0.324082	0.000130764	33.1204	33.1204
ENSMUSG00000026255.15	Efhd1	0.32358	0.000139374	4.54111	4.54111
ENSMUSG00000028277.13	Ube2j1	-0.190133	0.000142525	29.82	29.82
ENSMUSG00000029775.14	Klhdc10	-0.282435	0.000144121	12.6814	12.6814
ENSMUSG00000056069.10	Otulinl	0.333937	0.000142658	6.41353	6.41353
ENSMUSG00000026755.14	Arpc5l	0.319792	0.000148399	14.8648	14.8648
ENSMUSG00000034957.10	Cebpa	0.426295	0.000155586	3.91352	3.91352
ENSMUSG00000031148.14	Gpkow	-0.223321	0.000159021	9.9643	9.9643
ENSMUSG00000044986.10	Tst	0.433285	0.000161188	8.11432	8.11432
ENSMUSG00000012405.16	Rpl15	0.423742	0.000164824	43.0101	43.0101
ENSMUSG00000023886.10	Smoc2	0.402076	0.000166052	4.17888	4.17888
ENSMUSG00000049313.8	Sorl1	-0.526802	0.000176319	41.8824	41.8824
ENSMUSG00000025351.14	Cd63	0.362568	0.000179619	9.69355	9.69355
ENSMUSG00000051703.14	Tmem198	0.294085	0.000185515	30.072	30.072
ENSMUSG00000041592.16	Sdk2	-0.737683	0.000190795	1.73975	1.73975
ENSMUSG00000072875.2	Gpr27	0.41026	0.000201155	13.1782	13.1782
ENSMUSG00000028952.12	Zbtb48	0.458653	0.000209245	3.19891	3.19891
ENSMUSG00000036613.8	Eipr1	0.229976	0.000209126	10.4199	10.4199
ENSMUSG00000059040.5	Eno1b	-1.793	0.000205895	0.197861	0.197861
ENSMUSG00000053289.8	Ddx10	0.251188	0.000211667	6.98208	6.98208
ENSMUSG00000035202.8	Lars2	2.19554	0.000214789	21.8549	21.8549
ENSMUSG00000017764.2	Zswim1	-0.247048	0.00023499	8.38582	8.38582
ENSMUSG00000021830.14	Txndc16	-0.222671	0.000240918	6.17729	6.17729
ENSMUSG00000032452.12	Clstn2	-0.319512	0.000238057	12.1886	12.1886
ENSMUSG00000045996.12	Polr2k	0.436649	0.000239071	14.4199	14.4199
ENSMUSG00000000056.7	Narf	-0.347125	0.000248627	9.96698	9.96698
ENSMUSG00000091957.3	Rps2-ps10	-0.941177	0.000266205	0.693589	0.693589
ENSMUSG00000026131.19	Dst	-0.209608	0.00027005	10.2123	10.2123
ENSMUSG00000036617.16	Etl4	-0.298013	0.000272565	9.86852	9.86852
ENSMUSG00000069662.5	Marcks	0.247833	0.000286342	46.7972	46.7972
ENSMUSG00000008384.8	Sertad1	0.44638	0.00030411	5.62671	5.62671
ENSMUSG00000004885.5	Crabp2	0.847258	0.000325051	3.70296	3.70296
ENSMUSG00000022112.14	Gpc5	0.238095	0.00032761	6.91984	6.91984
ENSMUSG00000034312.14	Iqsec1	-0.273916	0.000328385	24.9553	24.9553
ENSMUSG00000035805.13	Mlc1	0.245482	0.000325514	45.4153	45.4153
ENSMUSG00000116652.2	B830017H08Rik	0.69136	0.000347273	2.09827	2.09827
ENSMUSG00000021913.8	Ogdhl	-0.180523	0.000351626	28.5243	28.5243
ENSMUSG00000041112.17	Elmo1	-0.181492	0.000358681	8.88699	8.88699
ENSMUSG00000052488.7	Cherp	-0.241241	0.000357546	14.3751	14.3751
ENSMUSG00000030264.14	Thumpd3	-0.24459	0.000394924	2.40771	2.40771
ENSMUSG00000026924.17	Sec16a	-0.248261	0.000402536	7.8576	7.8576
ENSMUSG00000020092.9	Pald1	0.355898	0.000406212	2.85233	2.85233
ENSMUSG00000037126.16	Psd	0.304744	0.000412876	75.1523	75.1523
ENSMUSG00000010517.7	Faf1	-0.292561	0.000435247	5.89513	5.89513
ENSMUSG00000022010.19	Tsc22d1	0.205983	0.000430481	46.8906	46.8906
ENSMUSG00000030654.9	Arl6ip1	0.176449	0.0004387	96.6162	96.6162
ENSMUSG00000044243.3	Bhlha9	0.611006	0.000436348	1.86881	1.86881
ENSMUSG00000053080.10	2700081O15Rik	0.239829	0.000440653	7.00187	7.00187
ENSMUSG00000001025.8	S100a6	0.438433	0.000453644	10.2634	10.2634
ENSMUSG00000026480.12	Ncf2	0.879299	0.00046475	0.479306	0.479306
ENSMUSG00000028878.11	Fam76a	0.149215	0.000464765	19.6636	19.6636
ENSMUSG00000049807.16	Arhgap23	0.285812	0.000462363	14.584	14.584
ENSMUSG00000027243.8	Harbi1	-0.518525	0.000471873	0.840449	0.840449
ENSMUSG00000024142.15	Mlst8	-0.198193	0.000485018	3.78379	3.78379
ENSMUSG00000040794.5	C1qtnf4	0.37503	0.000482092	152.524	152.524
ENSMUSG00000041556.8	Fbxo2	0.347031	0.000477533	59.1114	59.1114
ENSMUSG00000027674.16	Pex5l	-0.323637	0.000494084	13.1833	13.1833
ENSMUSG00000046447.3	Camk2n1	0.313872	0.000493169	852.189	852.189
ENSMUSG00000035799.6	Twist1	0.765854	0.000505289	0.957415	0.957415
ENSMUSG00000007892.8	Rplp1	0.431636	0.000510553	504.836	504.836
ENSMUSG00000004044.9	Cavin1	0.529699	0.000531629	8.77724	8.77724
ENSMUSG00000022523.10	Fgf12	-0.284178	0.000531008	30.1253	30.1253
ENSMUSG00000026275.13	Ppp1r7	0.527379	0.000525893	11.4975	11.4975
ENSMUSG00000035969.15	Rusc2	-0.22048	0.000540976	22.0595	22.0595
ENSMUSG00000045912.9	C2cd4c	0.321819	0.000539869	5.11946	5.11946
ENSMUSG00000021820.18	Camk2g	-0.198949	0.000554375	53.1886	53.1886
ENSMUSG00000028854.9	Slc9a1	-0.266578	0.000551785	11.0953	11.0953
ENSMUSG00000038375.15	Trp53inp2	-0.161091	0.00055178	28.1581	28.1581
ENSMUSG00000028517.8	Plpp3	0.23342	0.000562321	80.4914	80.4914
ENSMUSG00000038079.14	Tmem237	0.239762	0.000558755	9.01396	9.01396
ENSMUSG00000043687.15	1190005I06Rik	0.792235	0.000584787	0.236032	0.236032
ENSMUSG00000034686.8	Prr7	0.368965	0.000590863	36.039	36.039
ENSMUSG00000055302.5	Mrfap1	0.22758	0.000601411	122.11	122.11
ENSMUSG00000020205.8	Phlda1	0.286882	0.000607071	5.9226	5.9226
ENSMUSG00000032262.13	Elovl4	-0.185984	0.000632733	17.2451	17.2451
ENSMUSG00000032561.15	Acpp	1.30132	0.000632165	0.129384	0.129384
ENSMUSG00000035211.9	Xrra1	0.767772	0.000638192	0.419676	0.419676
ENSMUSG00000045128.9	Rpl18a	0.309682	0.000630277	82.3917	82.3917
ENSMUSG00000047606.4	Ankrd34c	-0.456096	0.000635065	3.16934	3.16934
ENSMUSG00000101111.1	Gm28437	0.498334	0.000625307	823.414	823.414
ENSMUSG00000041548.4	Hspb8	0.436847	0.000645723	6.57064	6.57064
ENSMUSG00000046709.17	Mapk10	-0.471722	0.000648985	40.5427	40.5427
ENSMUSG00000015291.10	Gdi1	-0.13129	0.000680395	129.773	129.773
ENSMUSG00000020460.15	Rps27a	0.389523	0.00069616	51.7919	51.7919
ENSMUSG00000022076.10	Klhl1	-0.86629	0.000693723	0.261037	0.261037
ENSMUSG00000026965.12	Anapc2	-0.249267	0.00069542	24.5202	24.5202
ENSMUSG00000028803.18	Nipal3	-0.319919	0.000687218	10.2052	10.2052
ENSMUSG00000028936.15	Rpl22	0.352217	0.000695494	24.7423	24.7423
ENSMUSG00000032434.9	Cmtm6	0.269534	0.000691451	7.25155	7.25155
ENSMUSG00000032567.16	Aste1	-0.42623	0.000699004	0.710348	0.710348
ENSMUSG00000039943.16	Plcb4	-0.215548	0.000668626	9.1723	9.1723
ENSMUSG00000058756.13	Thra	0.218074	0.00068999	136.781	136.781
ENSMUSG00000027296.7	Itpka	0.26398	0.000704449	138.217	138.217
ENSMUSG00000036026.15	Tmem63b	-0.201379	0.000709643	25.7701	25.7701
ENSMUSG00000022554.7	Hgh1	0.433947	0.000715913	3.82867	3.82867
ENSMUSG00000019878.8	Hsf2	-0.33256	0.000727992	2.70664	2.70664
ENSMUSG00000020850.14	Prpf8	-0.222211	0.000745626	34.9571	34.9571
ENSMUSG00000023046.6	Igfbp6	0.321035	0.00074688	54.8557	54.8557
ENSMUSG00000027488.12	Snta1	0.28889	0.000730874	9.80683	9.80683
ENSMUSG00000040433.16	Zbtb38	-0.303326	0.000746092	5.58448	5.58448
ENSMUSG00000055078.7	Gabra5	-0.267907	0.000724769	20.0003	20.0003
ENSMUSG00000066705.7	Fxyd6	0.320321	0.000739663	26.3699	26.3699
ENSMUSG00000025283.15	Sat1	0.243421	0.000758582	11.3531	11.3531
ENSMUSG00000029642.11	Polr1d	0.328695	0.000756351	8.96871	8.96871
ENSMUSG00000041075.8	Fzd7	0.634703	0.000762137	2.03759	2.03759
ENSMUSG00000031987.6	Egln1	0.261305	0.000778516	26.1932	26.1932
ENSMUSG00000042742.7	Bmt2	-0.252542	0.000785942	5.25796	5.25796
ENSMUSG00000051146.2	Camk2n2	0.367971	0.000782124	80.5547	80.5547
ENSMUSG00000034330.10	Plcg2	0.429042	0.000791511	1.21616	1.21616
ENSMUSG00000002393.14	Nr2f6	0.422844	0.000800564	4.61417	4.61417
ENSMUSG00000073421.6	H2-Ab1	0.860554	0.000804642	1.08864	1.08864
ENSMUSG00000029442.18	Wdr66	0.48245	0.000810815	1.67731	1.67731
ENSMUSG00000071076.6	Jund	0.31533	0.00081335	28.7116	28.7116
ENSMUSG00000020810.5	Cygb	0.29626	0.000827721	22.9488	22.9488
ENSMUSG00000030607.7	Acan	-0.640541	0.00084686	0.451123	0.451123
ENSMUSG00000039318.12	Rab3gap2	-0.233014	0.00083959	7.67876	7.67876
ENSMUSG00000039509.8	Nup133	-0.252107	0.000846421	4.70665	4.70665
ENSMUSG00000050914.16	Ankrd37	0.624458	0.000846621	1.31852	1.31852
ENSMUSG00000090258.7	Churc1	0.369122	0.000828288	1.27496	1.27496
ENSMUSG00000107741.2	Gm2011	0.449249	0.000833661	2.40367	2.40367
ENSMUSG00000002985.16	Apoe	0.377405	0.000854988	665.356	665.356
ENSMUSG00000036620.14	Mgat4b	0.269341	0.000857286	21.4819	21.4819
ENSMUSG00000008668.15	Rps18	0.37036	0.000917258	48.7975	48.7975
ENSMUSG00000020785.17	Camkk1	0.242448	0.000909682	45.5191	45.5191
ENSMUSG00000020890.11	Gucy2e	0.488393	0.000906789	0.429267	0.429267
ENSMUSG00000022216.17	Psme1	0.267165	0.0009115	12.1855	12.1855
ENSMUSG00000024908.15	Ppp6r3	-0.214531	0.000916133	8.30922	8.30922
ENSMUSG00000025001.11	Hells	-0.642884	0.000895688	0.411719	0.411719
ENSMUSG00000025436.12	Atp23	0.391851	0.000897453	1.47162	1.47162
ENSMUSG00000027834.15	Serpini1	-0.295295	0.000880921	37.5348	37.5348
ENSMUSG00000030272.15	Camk1	0.196951	0.000910394	15.1232	15.1232
ENSMUSG00000031520.6	Vegfc	0.476265	0.000863443	1.79865	1.79865
ENSMUSG00000050321.3	Neto1	-0.287005	0.000873308	13.7157	13.7157
ENSMUSG00000060703.12	Cd302	0.342259	0.000919802	9.33494	9.33494
ENSMUSG00000091625.8	Lsm5	0.550223	0.000890322	4.42013	4.42013
ENSMUSG00000100153.2	Ppp1ccb	-1.68422	0.000881428	0.798836	0.798836
ENSMUSG00000026610.13	Esrrg	-0.434204	0.000924322	3.28136	3.28136
ENSMUSG00000041977.18	Arhgef11	-0.280134	0.000937676	9.69004	9.69004
ENSMUSG00000035275.14	Raver2	-0.272777	0.000955903	2.7765	2.7765
ENSMUSG00000030934.9	Oat	0.146484	0.000964714	28.7272	28.7272
ENSMUSG00000040111.16	Gramd1b	-0.204137	0.000967133	22.9897	22.9897
ENSMUSG00000024608.11	Rps14	0.386564	0.000990285	86.6985	86.6985
ENSMUSG00000072774.10	Zfp951	-0.479132	0.000988623	0.54114	0.54114
ENSMUSG00000002763.16	Pex6	0.223822	0.00100002	14.6736	14.6736
ENSMUSG00000068740.13	Celsr2	-0.236849	0.00100095	29.3492	29.3492
ENSMUSG00000024538.8	Ppic	0.736598	0.00100966	1.60004	1.60004
ENSMUSG00000044328.13	Trp53i13	0.506855	0.00103095	2.01004	2.01004
ENSMUSG00000058833.11	Rex1bd	0.365345	0.00102693	17.013	17.013
ENSMUSG00000095432.9	Zfp748	-0.356791	0.00102782	1.66412	1.66412
ENSMUSG00000029161.7	Cgref1	0.28667	0.00106027	7.33641	7.33641
ENSMUSG00000030203.17	Dusp16	-0.451327	0.00108768	1.38544	1.38544
ENSMUSG00000031826.20	Usp10	-0.19927	0.00109809	6.42526	6.42526
ENSMUSG00000033885.15	Pxk	-0.153416	0.00109797	8.92292	8.92292
ENSMUSG00000039221.10	Rpl22l1	0.522456	0.00109819	4.53075	4.53075
ENSMUSG00000039001.12	Rps21	0.462758	0.00111013	121.584	121.584
ENSMUSG00000041763.14	Tpp2	-0.211613	0.00111432	5.7414	5.7414
ENSMUSG00000064329.13	Scn1a	-0.395045	0.00110708	11.9294	11.9294
ENSMUSG00000017167.6	Cntnap1	-0.218198	0.00112446	51.2869	51.2869
ENSMUSG00000018932.9	Map2k3	0.382789	0.00112016	4.08795	4.08795
ENSMUSG00000021518.4	Ptdss1	0.171118	0.00116197	12.3691	12.3691
ENSMUSG00000049932.3	H2afx	0.252601	0.00115938	16.5925	16.5925
ENSMUSG00000057842.14	Zfp595	-0.530319	0.0011568	0.51718	0.51718
ENSMUSG00000020265.16	Sumo3	0.207716	0.00118736	23.7029	23.7029
ENSMUSG00000035642.16	Aamdc	0.285065	0.00120314	3.01743	3.01743
ENSMUSG00000042215.8	Bag2	0.387654	0.00124281	2.77325	2.77325
ENSMUSG00000040952.16	Rps19	0.404449	0.00124919	18.0642	18.0642
ENSMUSG00000079608.10	Stard6	-0.780927	0.0012688	0.700993	0.700993
ENSMUSG00000045757.6	Zfp764	0.400461	0.00127827	1.73194	1.73194
ENSMUSG00000033059.7	Pygb	0.174609	0.00130018	38.932	38.932
ENSMUSG00000032966.14	Fkbp1a	0.158994	0.00133336	118.915	118.915
ENSMUSG00000035199.6	Arl6ip5	0.166462	0.00132498	91.1664	91.1664
ENSMUSG00000055421.8	Pcdh9	-0.261639	0.00133116	16.082	16.082
ENSMUSG00000021302.10	Ggps1	-0.216691	0.00136458	10.8361	10.8361
ENSMUSG00000028081.6	Rps3a1	0.280526	0.00136801	230.236	230.236
ENSMUSG00000048967.16	Yjefn3	0.506551	0.00136017	13.6294	13.6294
ENSMUSG00000001576.15	Ergic1	-0.242096	0.00138572	15.3282	15.3282
ENSMUSG00000017781.17	Pitpna	-0.146172	0.00143293	82.3616	82.3616
ENSMUSG00000022377.16	Asap1	-0.259312	0.00143391	25.9749	25.9749
ENSMUSG00000026833.18	Olfm1	0.25487	0.00143463	345.145	345.145
ENSMUSG00000027206.13	Cops2	-0.243728	0.0014203	23.2744	23.2744
ENSMUSG00000029781.7	Fkbp9	0.2068	0.00143686	11.4648	11.4648
ENSMUSG00000032786.16	Alas1	-0.218472	0.00143125	9.51046	9.51046
ENSMUSG00000063236.6	1110038F14Rik	0.250568	0.00146578	7.91599	7.91599
ENSMUSG00000031217.8	Efnb1	0.290995	0.0014738	5.37027	5.37027
ENSMUSG00000041216.15	Clvs1	-0.231826	0.0014871	1.52553	1.52553
ENSMUSG00000022594.14	Lynx1	-0.315621	0.00150372	63.8116	63.8116
ENSMUSG00000025437.15	Usp33	-0.219409	0.00150554	7.2163	7.2163
ENSMUSG00000030744.13	Rps3	0.258721	0.0014966	45.8558	45.8558
ENSMUSG00000021665.9	Hexb	0.175441	0.00151972	28.3318	28.3318
ENSMUSG00000039470.15	Zdhhc2	-0.257818	0.00152709	10.3123	10.3123
ENSMUSG00000098176.2	Ccdc166	0.342588	0.00153212	2.08156	2.08156
ENSMUSG00000026223.15	Itm2c	0.20006	0.00155071	328.719	328.719
ENSMUSG00000046207.14	Pik3r6	0.519561	0.0015591	1.82718	1.82718
ENSMUSG00000069539.11	Scyl2	-0.265048	0.00155766	3.57507	3.57507
ENSMUSG00000021400.8	Wrnip1	0.206672	0.0015785	9.04227	9.04227
ENSMUSG00000023800.15	Tiam2	-0.236938	0.00158941	6.04089	6.04089
ENSMUSG00000044715.7	Gskip	0.187681	0.00159707	5.78318	5.78318
ENSMUSG00000026614.7	Slc30a10	0.352891	0.00160434	3.13082	3.13082
ENSMUSG00000058569.8	Tmed9	0.203508	0.00162619	25.2127	25.2127
ENSMUSG00000074527.11	Gm14296	-0.32989	0.00165221	0.628498	0.628498
ENSMUSG00000031921.17	Terf2	0.169574	0.00169126	10.5175	10.5175
ENSMUSG00000037149.10	Ddx1	-0.32078	0.00169391	25.0707	25.0707
ENSMUSG00000060279.14	Ap2a1	-0.285813	0.00168294	63.0291	63.0291
ENSMUSG00000095648.7	Gm2004	-0.847425	0.00169674	0.61172	0.61172
ENSMUSG00000044066.14	Cep68	-0.217831	0.00170477	5.59275	5.59275
ENSMUSG00000035314.10	Gdpd5	-0.573396	0.00172396	3.59144	3.59144
ENSMUSG00000038150.7	Ormdl3	0.172596	0.00172952	21.4107	21.4107
ENSMUSG00000071266.13	Zfp946	-0.388123	0.00172932	3.48276	3.48276
ENSMUSG00000038895.16	Zfp653	0.19686	0.00175078	3.24071	3.24071
ENSMUSG00000044702.13	Palb2	0.80143	0.0017497	0.223558	0.223558
ENSMUSG00000021730.8	Hcn1	-0.403353	0.00176257	4.72027	4.72027
ENSMUSG00000060950.12	Trmt61a	0.229069	0.00181105	8.91867	8.91867
ENSMUSG00000048799.8	Cep120	-0.183894	0.00181881	7.42936	7.42936
ENSMUSG00000020598.16	Nrcam	-0.227059	0.00183879	31.1306	31.1306
ENSMUSG00000062198.5	2700097O09Rik	-0.298771	0.00186312	1.91886	1.91886
ENSMUSG00000063531.7	Sema3e	-0.566699	0.00185812	1.81127	1.81127
ENSMUSG00000070034.13	Sp110	0.799452	0.00185572	0.196245	0.196245
ENSMUSG00000027797.15	Dclk1	-0.340753	0.00187005	55.2706	55.2706
ENSMUSG00000037426.18	Depdc5	-0.410948	0.00188806	4.492	4.492
ENSMUSG00000024073.16	Birc6	-0.332179	0.00189732	5.75879	5.75879
ENSMUSG00000042121.16	Ssh1	-0.271799	0.00190735	3.19138	3.19138
ENSMUSG00000039405.7	Prss23	-0.508004	0.0019205	2.00505	2.00505
ENSMUSG00000020717.19	Pecam1	-0.631328	0.00193371	3.39467	3.39467
ENSMUSG00000020368.15	Canx	-0.261683	0.00197557	72.0848	72.0848
ENSMUSG00000020366.18	Mapk9	-0.244172	0.00198969	37.5489	37.5489
ENSMUSG00000040938.16	Slc16a11	0.328802	0.0019866	9.86351	9.86351
ENSMUSG00000050663.7	Trhde	-0.451782	0.00200359	2.24813	2.24813
ENSMUSG00000016664.16	Pacsin2	-0.430668	0.0020296	10.2809	10.2809
ENSMUSG00000021290.6	Atp5mpl	0.40841	0.00202197	32.464	32.464
ENSMUSG00000026917.15	Wdr5	0.178958	0.00204281	6.89988	6.89988
ENSMUSG00000036781.13	Rps27l	0.475326	0.00204574	6.76049	6.76049
ENSMUSG00000058355.8	Abce1	-0.192006	0.00204408	13.8799	13.8799
ENSMUSG00000081221.4	Gm14760	1.06188	0.00201985	0.33438	0.33438
ENSMUSG00000006301.17	Tmbim1	0.267495	0.00206195	1.81753	1.81753
ENSMUSG00000020037.15	Rfx4	0.256133	0.0020964	2.79099	2.79099
ENSMUSG00000021000.17	Mia2	-0.166964	0.00211021	4.44144	4.44144
ENSMUSG00000025510.14	Cd151	0.297262	0.00210367	7.98876	7.98876
ENSMUSG00000025790.14	Slco3a1	-0.164433	0.00209572	2.90473	2.90473
ENSMUSG00000026944.18	Abca2	-0.175597	0.00210326	32.3856	32.3856
ENSMUSG00000036634.15	Mag	-0.461741	0.00210881	12.2002	12.2002
ENSMUSG00000047126.17	Cltc	-0.217906	0.00210418	71.4927	71.4927
ENSMUSG00000054364.5	Rhob	0.189417	0.00209004	116.466	116.466
ENSMUSG00000009035.15	Tmem184b	-0.204232	0.00211764	19.4176	19.4176
ENSMUSG00000025221.15	Kcnip2	0.25622	0.00213296	35.9173	35.9173
ENSMUSG00000020078.16	Vps26a	-0.141293	0.0021458	20.5306	20.5306
ENSMUSG00000020585.4	Laptm4a	0.212386	0.00216968	78.7369	78.7369
ENSMUSG00000024667.12	Tmem216	0.336828	0.00222648	1.50778	1.50778
ENSMUSG00000027710.14	Acad9	-0.350653	0.00220251	3.0956	3.0956
ENSMUSG00000030774.13	Pak1	-0.214179	0.00222657	119.474	119.474
ENSMUSG00000032251.12	Irak1bp1	0.319554	0.00216421	8.89435	8.89435
ENSMUSG00000032850.16	Rnft2	-0.180663	0.00214756	18.9027	18.9027
ENSMUSG00000035285.6	Nat14	0.169218	0.00218675	28.1354	28.1354
ENSMUSG00000041343.19	Ankrd42	-0.258047	0.00219647	3.21793	3.21793
ENSMUSG00000042246.5	Tmc7	-0.313299	0.00217661	2.33077	2.33077
ENSMUSG00000044352.6	Sowaha	0.329664	0.00220868	20.8966	20.8966
ENSMUSG00000045312.12	Lhfpl2	0.394128	0.00216952	2.14139	2.14139
ENSMUSG00000061517.8	Sox21	0.377644	0.00222462	2.67655	2.67655
ENSMUSG00000030092.14	Cntn6	-0.426175	0.00224448	2.03772	2.03772
ENSMUSG00000024104.11	Washc2	-0.212033	0.00227571	10.9821	10.9821
ENSMUSG00000031808.7	Slc27a1	0.203229	0.0022672	19.2297	19.2297
ENSMUSG00000034981.9	Parm1	-0.314676	0.00232078	10.5348	10.5348
ENSMUSG00000035397.8	Klf16	0.25785	0.00231985	22.0826	22.0826
ENSMUSG00000058709.11	Egln2	0.184233	0.00230273	23.6868	23.6868
ENSMUSG00000062991.8	Nrg1	-0.386679	0.00231446	1.02883	1.02883
ENSMUSG00000071078.6	Nr2c2ap	0.314995	0.0022944	0.656688	0.656688
ENSMUSG00000027347.18	Rasgrp1	-0.233048	0.00234458	90.3454	90.3454
ENSMUSG00000027428.9	Rbbp9	0.169755	0.0023502	11.9293	11.9293
ENSMUSG00000074622.4	Mafb	0.228069	0.00235893	8.35437	8.35437
ENSMUSG00000046402.10	Rbp1	0.391336	0.00236957	4.66463	4.66463
ENSMUSG00000047215.14	Rpl9	0.312536	0.00237277	65.5961	65.5961
ENSMUSG00000003813.15	Rad23a	-0.155813	0.00242175	16.6767	16.6767
ENSMUSG00000028756.12	Pink1	0.197115	0.00240112	121.882	121.882
ENSMUSG00000030814.17	Bcl7c	0.280743	0.00241972	2.48434	2.48434
ENSMUSG00000041736.7	Tspo	0.600939	0.00241025	2.81383	2.81383
ENSMUSG00000026278.14	Bok	0.297539	0.00243314	23.4631	23.4631
ENSMUSG00000022490.7	Ppp1r1a	0.332962	0.00245571	61.8834	61.8834
ENSMUSG00000030717.9	Nupr1	0.489737	0.00245093	3.83795	3.83795
ENSMUSG00000069601.14	Ank3	-0.20277	0.00244922	14.3258	14.3258
ENSMUSG00000060636.14	Rpl35a	0.358383	0.0024659	27.4795	27.4795
ENSMUSG00000027221.5	Chst1	0.191908	0.00248334	132.544	132.544
ENSMUSG00000020639.14	Pfn4	0.271719	0.00250989	1.7228	1.7228
ENSMUSG00000021071.16	Trim9	-0.128426	0.00251223	22.9039	22.9039
ENSMUSG00000060038.14	Dhps	0.234269	0.00252762	13.4307	13.4307
ENSMUSG00000020718.12	Polg2	0.567152	0.00254375	0.441787	0.441787
ENSMUSG00000047878.13	A4galt	0.770859	0.00255404	1.39634	1.39634
ENSMUSG00000034009.14	Rxfp1	-0.644868	0.00258525	1.24939	1.24939
ENSMUSG00000039007.10	Cpq	0.318132	0.00258037	1.83991	1.83991
ENSMUSG00000057818.8	1600029O15Rik	-0.985813	0.00258237	0.801072	0.801072
ENSMUSG00000013539.14	Tango2	-0.183044	0.00261631	8.59017	8.59017
ENSMUSG00000026956.15	Uap1l1	0.443571	0.00261857	4.13519	4.13519
ENSMUSG00000041801.5	Phlda3	0.282566	0.00262503	12.7967	12.7967
ENSMUSG00000058267.13	Mrps14	0.328288	0.00262172	6.72515	6.72515
ENSMUSG00000090877.3	Hspa1b	0.35761	0.00260215	2.92887	2.92887
ENSMUSG00000027244.14	Atg13	-0.191483	0.00264372	21.8624	21.8624
ENSMUSG00000001891.16	Ugp2	0.135186	0.00266433	21.6932	21.6932
ENSMUSG00000040907.15	Atp1a3	-0.228333	0.00265803	413.443	413.443
ENSMUSG00000022505.9	Emp2	0.296642	0.0026918	2.7023	2.7023
ENSMUSG00000024677.13	Ms4a6b	1.08387	0.00270814	0.373305	0.373305
ENSMUSG00000028373.16	Astn2	-0.381212	0.00269634	6.83459	6.83459
ENSMUSG00000031387.14	Renbp	0.4279	0.00270849	1.50272	1.50272
ENSMUSG00000053012.17	Krcc1	0.285046	0.00269285	6.29111	6.29111
ENSMUSG00000024256.7	Adcyap1	-0.315214	0.00275108	9.76919	9.76919
ENSMUSG00000009293.17	Ube2g2	0.219323	0.00276373	13.9469	13.9469
ENSMUSG00000056050.13	Mia3	-0.231973	0.00277078	18.643	18.643
ENSMUSG00000035473.10	Galm	0.68912	0.00280455	0.741252	0.741252
ENSMUSG00000050192.8	Eif5a2	-0.327591	0.00279953	8.54042	8.54042
ENSMUSG00000068663.14	Clec16a	-0.330926	0.00280758	12.636	12.636
ENSMUSG00000019838.11	Slc16a10	0.527754	0.00282986	0.423312	0.423312
ENSMUSG00000005674.9	Tomm40l	0.291128	0.00285031	2.73439	2.73439
ENSMUSG00000090061.9	Nwd2	0.327773	0.00286088	7.45062	7.45062
ENSMUSG00000001288.15	Rarg	0.407578	0.00292046	2.67826	2.67826
ENSMUSG00000001552.14	Jup	-0.367111	0.00292445	6.37203	6.37203
ENSMUSG00000076437.10	Selenoh	0.344704	0.00293961	9.68234	9.68234
ENSMUSG00000001089.14	Luzp1	-0.299572	0.00300418	9.66577	9.66577
ENSMUSG00000002111.8	Spi1	0.51414	0.00298533	1.74762	1.74762
ENSMUSG00000034187.18	Nsf	-0.170663	0.00300053	113.463	113.463
ENSMUSG00000068744.12	Psrc1	0.350205	0.00299692	3.56473	3.56473
ENSMUSG00000047067.7	Dusp28	0.251725	0.00302068	14.3314	14.3314
ENSMUSG00000032854.12	Ugt8a	-0.385211	0.00304122	2.82918	2.82918
ENSMUSG00000068154.5	Insm1	0.449467	0.00306359	2.96525	2.96525
ENSMUSG00000059173.19	Pde1a	-0.318143	0.00307578	32.7166	32.7166
ENSMUSG00000048450.10	Msx1	0.710902	0.00309718	1.74621	1.74621
ENSMUSG00000003452.15	Bicd1	-0.353932	0.00313097	1.59828	1.59828
ENSMUSG00000019647.16	Sema6a	-0.334729	0.00316629	2.86499	2.86499
ENSMUSG00000029674.13	Limk1	-0.262365	0.00316853	7.50233	7.50233
ENSMUSG00000015396.4	Cd83	0.205818	0.00317814	6.1445	6.1445
ENSMUSG00000029623.14	Pdap1	0.208697	0.00320319	20.4201	20.4201
ENSMUSG00000032517.16	Mobp	-0.494875	0.00320461	17.7305	17.7305
ENSMUSG00000051439.7	Cd14	0.519774	0.00320265	1.3423	1.3423
ENSMUSG00000021534.8	1700001L19Rik	0.25521	0.00321911	10.3401	10.3401
ENSMUSG00000034648.9	Lrrn1	-0.200225	0.00322722	11.4941	11.4941
ENSMUSG00000003235.13	Eif2b5	0.200785	0.00328087	20.4869	20.4869
ENSMUSG00000024810.16	Il33	-0.327903	0.00325765	6.4366	6.4366
ENSMUSG00000028465.16	Tln1	0.281993	0.00327143	6.43836	6.43836
ENSMUSG00000045817.8	Zfp36l2	0.286503	0.00326933	6.51772	6.51772
ENSMUSG00000045176.3	Borcs6	0.270331	0.00330775	8.39705	8.39705
ENSMUSG00000061787.15	Rps17	0.334995	0.00333795	61.0239	61.0239
ENSMUSG00000021236.16	Entpd5	-0.201029	0.00336759	4.90713	4.90713
ENSMUSG00000024163.17	Mapk8ip3	-0.134165	0.00337082	38.5104	38.5104
ENSMUSG00000028807.2	Zbtb8a	0.267564	0.0034161	2.43174	2.43174
ENSMUSG00000031772.17	Cntnap4	-0.525737	0.00339358	2.47713	2.47713
ENSMUSG00000033849.3	B3galt2	-0.573848	0.00340254	3.10842	3.10842
ENSMUSG00000060073.9	Psma3	0.267808	0.00342396	17.6961	17.6961
ENSMUSG00000075410.13	Prcd	0.572468	0.00341734	1.81217	1.81217
ENSMUSG00000038593.18	Tctn1	-0.284266	0.00344761	1.86492	1.86492
ENSMUSG00000044533.15	Rps2	0.253247	0.00344474	91.3496	91.3496
ENSMUSG00000018770.9	Atp5g3	0.286541	0.00350717	58.9583	58.9583
ENSMUSG00000022456.17	Sept3	-0.219027	0.00353089	75.2379	75.2379
ENSMUSG00000024211.15	Grm8	-0.337659	0.00354402	2.08829	2.08829
ENSMUSG00000025017.10	Pik3ap1	0.420282	0.00350718	0.959203	0.959203
ENSMUSG00000028737.15	Aldh4a1	0.251176	0.00351191	2.89875	2.89875
ENSMUSG00000028785.13	Hpca	0.231471	0.00353772	214.035	214.035
ENSMUSG00000036985.12	Zdhhc9	-0.177086	0.0035252	6.18535	6.18535
ENSMUSG00000038170.15	Pde4dip	-0.200683	0.00353056	14.4331	14.4331
ENSMUSG00000052364.4	B630019K06Rik	0.235571	0.00348232	11.3262	11.3262
ENSMUSG00000070802.5	Pnmal2	0.18267	0.00349617	101.191	101.191
ENSMUSG00000020231.15	Dip2a	-0.288127	0.00355498	7.53348	7.53348
ENSMUSG00000006392.16	Med8	0.297789	0.00359047	6.91861	6.91861
ENSMUSG00000043659.11	Npsr1	-1.08503	0.0035835	0.487491	0.487491
ENSMUSG00000001305.5	Rrp15	0.27172	0.00362478	2.90639	2.90639
ENSMUSG00000026096.14	Osgepl1	-0.250698	0.00362887	1.67249	1.67249
ENSMUSG00000048833.9	Slc39a9	-0.203397	0.00362083	4.56668	4.56668
ENSMUSG00000026786.14	Apbb1ip	0.292563	0.00365393	1.11474	1.11474
ENSMUSG00000052516.19	Robo2	-0.305221	0.00366942	9.66093	9.66093
ENSMUSG00000042846.8	Lrrtm3	-0.281446	0.00368398	13.0733	13.0733
ENSMUSG00000025794.9	Rpl14	0.265196	0.00369867	102.025	102.025
ENSMUSG00000039431.16	Mtmr7	-0.178224	0.00370521	15.623	15.623
ENSMUSG00000001761.7	Smo	0.404693	0.00371678	2.22456	2.22456
ENSMUSG00000044285.8	Gm1821	-0.227879	0.00375178	19.7546	19.7546
ENSMUSG00000003970.9	Rpl8	0.279662	0.00377875	154.953	154.953
ENSMUSG00000021587.5	Pcsk1	-0.374714	0.003852	7.59732	7.59732
ENSMUSG00000026003.5	Acadl	0.219025	0.003857	14.3076	14.3076
ENSMUSG00000034744.13	Nagk	0.244927	0.00384232	6.50782	6.50782
ENSMUSG00000036167.16	Pphln1	-0.213429	0.00386315	7.63729	7.63729
ENSMUSG00000055409.14	Nell1	-0.279825	0.00382224	6.35235	6.35235
ENSMUSG00000095362.7	Gm14325	0.29879	0.0038348	5.69449	5.69449
ENSMUSG00000022969.13	Il10rb	0.354176	0.00389796	1.82141	1.82141
ENSMUSG00000044149.6	Nkrf	-0.241722	0.00388974	9.44832	9.44832
ENSMUSG00000045962.16	Wnk1	-0.231922	0.0038871	8.82764	8.82764
ENSMUSG00000000740.12	Rpl13	0.305175	0.00395066	77.9647	77.9647
ENSMUSG00000019082.18	Slc25a22	-0.215159	0.00399232	42.3199	42.3199
ENSMUSG00000021242.9	Npc2	0.258391	0.00397149	8.78326	8.78326
ENSMUSG00000031558.15	Slit2	-0.492693	0.00393398	1.9489	1.9489
ENSMUSG00000031701.6	Dnaja2	-0.19599	0.00395548	54.6744	54.6744
ENSMUSG00000043091.9	Tuba1c	0.846732	0.00394608	1.92394	1.92394
ENSMUSG00000053024.14	Cntn2	-0.28256	0.00399813	9.55171	9.55171
ENSMUSG00000053604.5	Rpia	0.257426	0.00397429	1.83015	1.83015
ENSMUSG00000061298.14	Agbl4	-0.312831	0.0039827	1.66162	1.66162
ENSMUSG00000025232.8	Hexa	0.177093	0.00401704	21.2283	21.2283
ENSMUSG00000033735.9	Spr	0.195519	0.00404246	6.32009	6.32009
ENSMUSG00000036564.17	Ndrg4	-0.133565	0.0040457	386.598	386.598
ENSMUSG00000020436.17	Gabrg2	-0.228849	0.00405711	23.9571	23.9571
ENSMUSG00000030707.15	Coro1a	0.215415	0.00409559	38.6738	38.6738
ENSMUSG00000006732.14	Mettl1	0.272513	0.00419506	3.29004	3.29004
ENSMUSG00000020846.6	Rflnb	0.249344	0.00420437	5.52172	5.52172
ENSMUSG00000028743.7	Akr7a5	0.245746	0.00418367	9.50137	9.50137
ENSMUSG00000035437.15	Rabgap1	-0.197812	0.00421531	7.15458	7.15458
ENSMUSG00000039208.15	Metrnl	0.373295	0.00419932	5.10244	5.10244
ENSMUSG00000040213.13	Kyat3	-0.400328	0.00419887	0.381181	0.381181
ENSMUSG00000040998.18	Npnt	-0.30436	0.00421532	6.51681	6.51681
ENSMUSG00000062997.6	Rpl35	0.354411	0.004177	41.8547	41.8547
ENSMUSG00000066149.11	Cdc26	0.198854	0.0042056	2.34811	2.34811
ENSMUSG00000064127.13	Med14	-0.18824	0.00422713	9.58774	9.58774
ENSMUSG00000038760.14	Trhr	-1.2036	0.00424662	0.328049	0.328049
ENSMUSG00000062382.9	Ftl1-ps1	-0.837199	0.00425114	0.243357	0.243357
ENSMUSG00000046805.10	Mpeg1	0.24992	0.00427411	7.89936	7.89936
ENSMUSG00000053398.11	Phgdh	0.279417	0.00426796	21.9399	21.9399
ENSMUSG00000020198.8	Ap3d1	-0.187015	0.0043276	23.9516	23.9516
ENSMUSG00000043259.15	Fam13c	0.150203	0.0043263	6.61571	6.61571
ENSMUSG00000032936.13	Camkv	0.144071	0.00438401	142.536	142.536
ENSMUSG00000010362.9	Rdm1	0.434411	0.00443092	2.12853	2.12853
ENSMUSG00000031274.16	Col4a5	0.565422	0.00442737	0.624127	0.624127
ENSMUSG00000034066.13	Farp2	-0.280385	0.00443284	1.13887	1.13887
ENSMUSG00000045763.8	Basp1	0.274284	0.00440995	387.527	387.527
ENSMUSG00000015134.15	Aldh1a3	0.605417	0.00449444	0.683225	0.683225
ENSMUSG00000026779.6	Mastl	-0.636017	0.00448256	0.269319	0.269319
ENSMUSG00000029359.13	Tesc	0.3103	0.00447267	26.4937	26.4937
ENSMUSG00000035891.16	Cerk	-0.211525	0.00448551	12.0731	12.0731
ENSMUSG00000037996.17	Slc24a2	-0.475013	0.00447908	36.7346	36.7346
ENSMUSG00000024130.16	Abca3	-0.134933	0.00451513	10.4595	10.4595
ENSMUSG00000029108.14	Pcdh7	-0.342802	0.00452535	16.6017	16.6017
ENSMUSG00000030987.5	Stim1	-0.153508	0.00451723	9.71764	9.71764
ENSMUSG00000045613.9	Chrm2	-0.652934	0.00453106	1.55691	1.55691
ENSMUSG00000074865.11	Zfp934	-0.252485	0.00454353	0.65169	0.65169
ENSMUSG00000040040.16	Ift88	-0.264623	0.0045659	4.37391	4.37391
ENSMUSG00000010803.13	Gabra1	-0.26924	0.00460079	61.8215	61.8215
ENSMUSG00000040782.12	Cop1	-0.35841	0.00459335	3.46121	3.46121
ENSMUSG00000071711.12	Mpst	0.281319	0.00459967	11.0812	11.0812
ENSMUSG00000031878.18	Nae1	-0.31638	0.00461051	4.84831	4.84831
ENSMUSG00000027603.15	Ggt7	-0.265814	0.00462432	41.6524	41.6524
ENSMUSG00000022677.15	Fopnl	0.216928	0.00468853	5.16838	5.16838
ENSMUSG00000032194.9	Kank2	0.409861	0.00469911	2.85412	2.85412
ENSMUSG00000037492.16	Zmat4	-0.274549	0.00469683	5.41651	5.41651
ENSMUSG00000041439.15	Mfsd6	-0.238343	0.00467658	11.4632	11.4632
ENSMUSG00000058318.15	Phf21a	-0.490558	0.00468256	5.49387	5.49387
ENSMUSG00000027634.14	Ndrg3	-0.149135	0.00472994	67.863	67.863
ENSMUSG00000029348.11	Asphd2	0.194098	0.004748	27.5419	27.5419
ENSMUSG00000070348.5	Ccnd1	0.200907	0.00473996	7.97762	7.97762
ENSMUSG00000000804.14	Usp32	-0.218394	0.00477777	22.9495	22.9495
ENSMUSG00000036158.12	Prickle1	-0.182931	0.0047713	20.9993	20.9993
ENSMUSG00000069516.8	Lyz2	0.565343	0.004783	7.12866	7.12866
ENSMUSG00000078870.9	Gm14410	-0.28161	0.00479734	1.96242	1.96242
ENSMUSG00000042992.15	Borcs5	0.200025	0.00480823	12.8797	12.8797
ENSMUSG00000020230.15	Prmt2	0.219008	0.00486225	16.434	16.434
ENSMUSG00000003062.13	Stard3nl	0.17925	0.00487753	5.37587	5.37587
ENSMUSG00000000142.15	Axin2	0.221241	0.00495127	5.45264	5.45264
ENSMUSG00000004151.17	Etv1	-0.447471	0.00494755	6.30515	6.30515
ENSMUSG00000006373.10	Pgrmc1	0.133999	0.00496053	130.759	130.759
ENSMUSG00000019302.16	Atp6v0a1	-0.114671	0.00492137	93.5443	93.5443
ENSMUSG00000037296.7	Lsm1	-0.462453	0.00489706	3.35505	3.35505
ENSMUSG00000039252.11	Lgi2	-0.289431	0.00493611	10.5332	10.5332
ENSMUSG00000041028.16	Ghitm	-0.147085	0.00494196	90.5627	90.5627
ENSMUSG00000057522.15	Spop	0.117297	0.00494081	60.8304	60.8304
ENSMUSG00000031762.7	Mt2	0.348331	0.00498125	3.36561	3.36561
ENSMUSG00000073791.11	Efcab7	1.0174	0.00499611	0.691543	0.691543
ENSMUSG00000030134.11	Rasgef1a	0.166404	0.00501528	90.063	90.063
ENSMUSG00000062270.14	Morf4l1	0.123833	0.00501011	22.299	22.299
ENSMUSG00000044367.7	Slc16a13	-0.523428	0.00505919	1.94172	1.94172
ENSMUSG00000026234.12	Ncl	-0.176907	0.0050701	28.6831	28.6831
ENSMUSG00000028149.12	Rap1gds1	-0.223979	0.00509267	47.8571	47.8571
ENSMUSG00000031837.14	Necab2	0.327341	0.00512513	19.0905	19.0905
ENSMUSG00000044345.9	Marveld1	0.284804	0.00515636	2.76442	2.76442
ENSMUSG00000044927.6	H1fx	0.30408	0.00514966	24.5638	24.5638
ENSMUSG00000060586.11	H2-Eb1	0.829934	0.0051455	1.60368	1.60368
ENSMUSG00000006464.9	Bbs1	-0.329496	0.00516846	6.08345	6.08345
ENSMUSG00000017119.19	Nbr1	-0.111696	0.00523718	21.6489	21.6489
ENSMUSG00000059291.15	Rpl11	0.274883	0.00521863	47.3723	47.3723
ENSMUSG00000091811.2	Inafm1	0.25369	0.00523137	15.287	15.287
ENSMUSG00000032381.5	Ciao2a	0.297511	0.00524781	10.1302	10.1302
ENSMUSG00000001229.9	Dpp9	-0.123127	0.00526489	11.6768	11.6768
ENSMUSG00000022863.15	Btg3	0.346335	0.00526983	2.66854	2.66854
ENSMUSG00000021693.20	Kif2a	-0.295975	0.00530529	13.724	13.724
ENSMUSG00000045639.14	Zfp629	-0.276568	0.00533244	4.60933	4.60933
ENSMUSG00000029030.14	Tprgl	0.13096	0.00536013	57.1449	57.1449
ENSMUSG00000002799.6	Jag2	0.350887	0.00542098	8.53238	8.53238
ENSMUSG00000028577.13	Plaa	-0.176106	0.00544444	6.74654	6.74654
ENSMUSG00000028906.16	Epb41	-0.311369	0.00543731	2.79912	2.79912
ENSMUSG00000031627.9	Irf2	-0.296851	0.0054297	5.01441	5.01441
ENSMUSG00000061524.8	Zic2	0.475965	0.00541719	7.47926	7.47926
ENSMUSG00000014301.13	Pam16	0.833268	0.0055008	6.60068	6.60068
ENSMUSG00000020181.17	Nav3	-0.33032	0.00550471	6.86909	6.86909
ENSMUSG00000024589.18	Nedd4l	-0.309339	0.00549257	10.7224	10.7224
ENSMUSG00000028389.12	Zfp37	-0.22788	0.00546958	4.61897	4.61897
ENSMUSG00000032902.1	Slc16a1	0.221305	0.00550282	6.23217	6.23217
ENSMUSG00000007872.3	Id3	0.379856	0.00552463	15.2523	15.2523
ENSMUSG00000029390.13	Tmed2	0.228549	0.00555041	16.0194	16.0194
ENSMUSG00000051890.13	Klhdc1	-0.273994	0.00555643	4.90795	4.90795
ENSMUSG00000057604.9	Lmcd1	0.31971	0.00555963	4.3575	4.3575
ENSMUSG00000054091.9	1810037I17Rik	0.181431	0.00557846	26.4564	26.4564
ENSMUSG00000002980.14	Bcam	0.398822	0.00560244	6.14777	6.14777
ENSMUSG00000021218.10	Gdi2	-0.143996	0.00564512	21.4747	21.4747
ENSMUSG00000037703.14	Lzts3	0.172201	0.00564391	73.9155	73.9155
ENSMUSG00000042807.15	Hecw2	-0.413847	0.00569039	6.41072	6.41072
ENSMUSG00000051735.7	Rinl	0.583904	0.00567582	0.547192	0.547192
ENSMUSG00000057715.13	A830018L16Rik	-0.319141	0.00569439	7.44072	7.44072
ENSMUSG00000026389.16	Steap3	0.286677	0.00572866	1.53453	1.53453
ENSMUSG00000028601.18	Echdc2	0.271703	0.00577861	5.39995	5.39995
ENSMUSG00000020261.15	Slc36a1	-0.24425	0.00580062	12.9208	12.9208
ENSMUSG00000029265.4	Dr1	-0.174802	0.00581781	9.85046	9.85046
ENSMUSG00000091243.2	Vgll3	-0.526729	0.00583868	0.538252	0.538252
ENSMUSG00000021301.9	Hecw1	-0.433707	0.00586574	7.82601	7.82601
ENSMUSG00000032908.9	Sgpp2	-0.394477	0.00589922	2.9434	2.9434
ENSMUSG00000038712.16	Mindy1	-0.21104	0.0058976	2.97391	2.97391
ENSMUSG00000043614.13	Vps37d	0.314877	0.00587051	16.5546	16.5546
ENSMUSG00000013483.14	Card14	1.03481	0.00594742	0.155387	0.155387
ENSMUSG00000025532.13	Crcp	0.170255	0.0059409	15.3203	15.3203
ENSMUSG00000030283.7	St8sia1	-0.307945	0.00597601	4.22441	4.22441
ENSMUSG00000054723.6	Vmac	0.257667	0.00595551	4.66164	4.66164
ENSMUSG00000068039.13	Tcp1	-0.294511	0.00598528	24.4007	24.4007
ENSMUSG00000087141.1	Plcxd2	-0.393859	0.00597151	10.3724	10.3724
ENSMUSG00000037315.15	Jade3	0.239666	0.00600226	2.3383	2.3383
ENSMUSG00000004567.16	Mcoln1	-0.240842	0.00602913	10.8583	10.8583
ENSMUSG00000031201.17	Brcc3	-0.259655	0.00602266	4.12271	4.12271
ENSMUSG00000024610.15	Cd74	0.628993	0.00604053	5.10898	5.10898
ENSMUSG00000033618.7	Map3k13	-0.298691	0.00608052	2.99761	2.99761
ENSMUSG00000036560.14	Lgi4	0.255185	0.00607347	2.74019	2.74019
ENSMUSG00000048251.15	Bcl11b	-0.448749	0.00606046	5.97228	5.97228
ENSMUSG00000021721.5	Htr1a	-0.313722	0.00614359	3.58906	3.58906
ENSMUSG00000029560.12	Snx8	0.267474	0.0062328	3.28301	3.28301
ENSMUSG00000036745.15	Ttll7	-0.323194	0.00617468	32.5076	32.5076
ENSMUSG00000045690.8	Wdr89	-0.579132	0.00624698	2.10944	2.10944
ENSMUSG00000049659.15	Aftph	-0.163693	0.00623653	11.9739	11.9739
ENSMUSG00000059316.2	Slc27a4	-0.155624	0.00624929	21.8717	21.8717
ENSMUSG00000062683.11	Atp5g2	0.553788	0.00619582	34.1928	34.1928
ENSMUSG00000070738.10	Dgkd	-0.175861	0.00621501	15.5254	15.5254
ENSMUSG00000078794.4	Dact3	0.387091	0.00620589	56.5274	56.5274
ENSMUSG00000084845.9	Tmem240	0.264677	0.00622394	8.67923	8.67923
ENSMUSG00000018334.18	Ksr1	-0.275274	0.00628797	6.78967	6.78967
ENSMUSG00000026197.12	Zfand2b	0.290552	0.00630151	9.45774	9.45774
ENSMUSG00000035900.18	Gramd4	0.165913	0.00629458	9.40253	9.40253
ENSMUSG00000048373.8	Fgfbp1	0.771225	0.00628373	1.19954	1.19954
ENSMUSG00000048001.7	Hes5	0.381496	0.00632927	5.45282	5.45282
ENSMUSG00000069682.6	Gm10275	0.286786	0.00638305	27.5574	27.5574
ENSMUSG00000015981.12	Stk32c	0.159667	0.00640684	78.914	78.914
ENSMUSG00000027016.17	Zfp385b	-0.362196	0.00641868	4.13884	4.13884
ENSMUSG00000049100.15	Pcdh10	-0.252266	0.00644481	17.9625	17.9625
ENSMUSG00000075704.16	Txnrd2	0.277078	0.00649885	3.19351	3.19351
ENSMUSG00000038888.8	Ctu1	0.287336	0.0065101	2.8492	2.8492
ENSMUSG00000021431.15	Snrnp48	-0.249423	0.00653433	2.46927	2.46927
ENSMUSG00000030056.8	Isy1	-0.255446	0.00656908	2.43502	2.43502
ENSMUSG00000031728.10	Zfp821	0.181026	0.00663376	5.8619	5.8619
ENSMUSG00000035840.7	Lysmd3	-0.274032	0.00662928	1.91513	1.91513
ENSMUSG00000041997.16	Tlk1	-0.204841	0.00663873	16.6428	16.6428
ENSMUSG00000045318.6	Adra2c	0.32971	0.0066375	4.28433	4.28433
ENSMUSG00000073987.4	Ggh	0.276053	0.00659645	3.71133	3.71133
ENSMUSG00000044937.15	Ttc41	-0.68631	0.00665528	0.271257	0.271257
ENSMUSG00000050323.14	Ndufaf6	0.366819	0.00671834	4.28649	4.28649
ENSMUSG00000025134.2	Alyref	0.282815	0.00678833	5.84	5.84
ENSMUSG00000043099.4	Hic1	0.612998	0.00678132	1.04495	1.04495
ENSMUSG00000054083.8	Capn12	-1.24142	0.0068038	0.257154	0.257154
ENSMUSG00000009907.17	Vps4b	-0.306464	0.00685132	5.16002	5.16002
ENSMUSG00000004951.10	Hspb1	0.481042	0.00690261	3.43501	3.43501
ENSMUSG00000035258.15	Abi3bp	-0.583764	0.00688411	1.42405	1.42405
ENSMUSG00000036104.12	Rab3gap1	-0.153498	0.00696291	7.92312	7.92312
ENSMUSG00000039706.11	Ldb2	-0.398664	0.00695765	19.2131	19.2131
ENSMUSG00000040552.8	C3ar1	0.48046	0.00692923	0.636034	0.636034
ENSMUSG00000043801.7	Oaz1-ps	0.275309	0.00696275	26.6052	26.6052
ENSMUSG00000051177.16	Plcb1	-0.270498	0.00693961	29.5941	29.5941
ENSMUSG00000070880.10	Gad1	-0.406675	0.00690835	40.3667	40.3667
ENSMUSG00000100862.1	Gm10925	0.332302	0.00696331	1475.46	1475.46
ENSMUSG00000005683.8	Cs	-0.0900613	0.00700083	43.8879	43.8879
ENSMUSG00000006356.10	Crip2	0.224936	0.00699316	65.4897	65.4897
ENSMUSG00000079108.6	Srp54c	-0.180866	0.0070762	7.28408	7.28408
ENSMUSG00000037152.11	Ndufc1	0.47457	0.00711399	13.3425	13.3425
ENSMUSG00000028669.15	Pithd1	0.175828	0.00713698	25.2247	25.2247
ENSMUSG00000039323.18	Igfbp2	0.381334	0.00721163	33.1595	33.1595
ENSMUSG00000031827.13	Cotl1	0.235843	0.00725362	32.1401	32.1401
ENSMUSG00000035212.14	Leprot	0.176795	0.00725273	11.5588	11.5588
ENSMUSG00000042148.8	Cox10	-0.170407	0.00724586	8.19798	8.19798
ENSMUSG00000031145.15	Prickle3	0.562985	0.00727173	0.655437	0.655437
ENSMUSG00000038112.15	AW551984	-0.883239	0.00728709	0.482092	0.482092
ENSMUSG00000002006.12	Pdzd4	0.144823	0.00733139	36.0098	36.0098
ENSMUSG00000021700.10	Rab3c	-0.299118	0.00736035	36.6062	36.6062
ENSMUSG00000026679.3	Enkur	0.38318	0.00733437	2.34769	2.34769
ENSMUSG00000027942.16	4933434E20Rik	0.192165	0.00737725	6.78005	6.78005
ENSMUSG00000028943.18	Espn	0.484708	0.00736877	1.91091	1.91091
ENSMUSG00000045664.5	Cdc42ep2	-0.36217	0.00734778	1.5155	1.5155
ENSMUSG00000051354.14	Samd3	-0.880445	0.00731364	0.420522	0.420522
ENSMUSG00000007836.6	Hnrnpa0	0.223895	0.00741011	53.9051	53.9051
ENSMUSG00000030243.16	Recql	-0.277709	0.00741291	1.89865	1.89865
ENSMUSG00000074283.5	Zfp109	-0.433856	0.00741264	2.28225	2.28225
ENSMUSG00000048007.4	Timm8a1	0.315711	0.00742606	2.46103	2.46103
ENSMUSG00000019877.10	Serinc1	-0.188069	0.00749785	172.182	172.182
ENSMUSG00000036422.10	Pcdh8	0.237786	0.00749367	7.87497	7.87497
ENSMUSG00000010307.7	Tmem86a	0.225042	0.00761095	9.11039	9.11039
ENSMUSG00000040289.8	Hey1	0.130343	0.00759741	18.9629	18.9629
ENSMUSG00000052794.13	1700030K09Rik	-0.650056	0.00760567	2.79559	2.79559
ENSMUSG00000002416.13	Ndufb2	0.380846	0.00766829	1.65079	1.65079
ENSMUSG00000020849.13	Ywhae	-0.175485	0.00767426	291.65	291.65
ENSMUSG00000028760.16	Eif4g3	-0.141488	0.00764951	34.9723	34.9723
ENSMUSG00000049649.8	Gpr3	-0.41672	0.00764429	1.7852	1.7852
ENSMUSG00000061273.3	Mmgt1	-0.168581	0.00767374	7.11157	7.11157
ENSMUSG00000004267.16	Eno2	-0.130875	0.00769207	179.39	179.39
ENSMUSG00000036561.8	Ppp6r2	-0.176491	0.00771853	13.3734	13.3734
ENSMUSG00000001995.9	Sipa1l2	-0.19233	0.00783991	5.6645	5.6645
ENSMUSG00000027784.10	Ppm1l	-0.325724	0.00785542	16.5529	16.5529
ENSMUSG00000027907.4	S100a11	0.551792	0.00785118	9.07219	9.07219
ENSMUSG00000027950.7	Chrnb2	-0.158534	0.00784853	6.56134	6.56134
ENSMUSG00000029551.13	Psmg3	0.337887	0.00779113	1.27205	1.27205
ENSMUSG00000035184.15	Fam124a	0.362657	0.00781431	9.39325	9.39325
ENSMUSG00000059669.8	Taf1b	0.209985	0.0078215	6.7616	6.7616
ENSMUSG00000059796.16	Eif4a1	0.259156	0.00778915	44.1542	44.1542
ENSMUSG00000021124.13	Vti1b	0.186607	0.00790869	85.8673	85.8673
ENSMUSG00000063065.13	Mapk3	0.245153	0.00792287	67.3607	67.3607
ENSMUSG00000014852.16	Adamts13	0.605603	0.00793874	0.283282	0.283282
ENSMUSG00000031751.14	Amfr	0.117169	0.00800894	38.4289	38.4289
ENSMUSG00000048583.16	Igf2	0.665067	0.00801062	0.572978	0.572978
ENSMUSG00000071415.6	Rpl23	0.297035	0.0079886	76.0305	76.0305
ENSMUSG00000105388.1	Rpl36a-ps2	0.966799	0.00798414	2.80676	2.80676
ENSMUSG00000035049.4	Rrp12	-0.190337	0.00803779	10.244	10.244
ENSMUSG00000034152.6	Exoc3	-0.180649	0.00807487	16.9487	16.9487
ENSMUSG00000053110.13	Yap1	0.256445	0.00808918	2.91843	2.91843
ENSMUSG00000008140.17	Emc10	0.198428	0.00812199	56.716	56.716
ENSMUSG00000030218.2	Mgp	0.568198	0.00815009	18.9025	18.9025
ENSMUSG00000028780.13	Sema3c	-0.266319	0.00818797	4.90774	4.90774
ENSMUSG00000034118.15	Tpst1	0.188383	0.00817732	8.16058	8.16058
ENSMUSG00000036103.9	Colec12	0.524348	0.00819974	1.84898	1.84898
ENSMUSG00000024175.2	Tekt4	-1.10473	0.00825975	0.136129	0.136129
ENSMUSG00000035456.9	Prdm8	0.298139	0.00826373	5.91187	5.91187
ENSMUSG00000059149.17	Mfsd4a	-0.213113	0.00824846	7.01181	7.01181
ENSMUSG00000015750.15	Aph1a	0.369328	0.00829991	4.96907	4.96907
ENSMUSG00000031714.9	Gab1	0.211107	0.00830155	3.40217	3.40217
ENSMUSG00000051934.5	Spats2	-0.151871	0.00832222	9.0941	9.0941
ENSMUSG00000063364.10	3300002I08Rik	0.797906	0.00832324	0.354397	0.354397
ENSMUSG00000024044.18	Epb41l3	-0.172028	0.00838327	17.1868	17.1868
ENSMUSG00000041351.16	Rap1gap	-0.150819	0.0083811	33.1574	33.1574
ENSMUSG00000095134.2	Mid1-ps1	2.33119	0.00837843	0.715044	0.715044
ENSMUSG00000022718.12	Dgcr8	-0.172212	0.0084346	2.96181	2.96181
ENSMUSG00000033949.12	Trim36	-0.431853	0.00843168	0.584531	0.584531
ENSMUSG00000043410.16	Hfm1	-0.55487	0.00842648	0.330672	0.330672
ENSMUSG00000021760.5	Gpx8	0.529912	0.00846866	2.92739	2.92739
ENSMUSG00000071528.4	Atp5md	0.37933	0.00855564	22.2096	22.2096
ENSMUSG00000020836.15	Coro6	-0.458164	0.00858427	16.3317	16.3317
ENSMUSG00000053192.9	Mllt11	-0.156813	0.00857534	83.2963	83.2963
ENSMUSG00000056536.14	Pign	-0.438805	0.008627	1.1193	1.1193
ENSMUSG00000028830.14	AU040320	-0.200463	0.00865686	13.7782	13.7782
ENSMUSG00000003660.10	Snrnp200	-0.161293	0.00868273	17.9285	17.9285
ENSMUSG00000032348.6	Gsta4	0.25671	0.00871149	33.6142	33.6142
ENSMUSG00000053693.16	Mast1	-0.152513	0.00871544	9.52438	9.52438
ENSMUSG00000013973.12	Dedd	0.175016	0.00885075	0.572359	0.572359
ENSMUSG00000025572.17	Tmc6	0.684128	0.00887492	0.98448	0.98448
ENSMUSG00000026824.11	Kcnj3	-0.184356	0.00886475	24.2181	24.2181
ENSMUSG00000031202.5	Rab39b	-0.217487	0.00884433	8.26109	8.26109
ENSMUSG00000032330.7	Cox7a2	0.33177	0.00880215	61.8456	61.8456
ENSMUSG00000033411.16	Ctdspl2	-0.432406	0.0088592	2.66682	2.66682
ENSMUSG00000042211.7	Fbxo38	-0.204323	0.00889681	7.80064	7.80064
ENSMUSG00000048827.12	Pkd1l3	0.705781	0.00883806	0.540322	0.540322
ENSMUSG00000057130.12	Txnl4a	-0.500927	0.00882346	3.28554	3.28554
ENSMUSG00000069895.4	Atxn1l	-0.329121	0.00888621	5.39493	5.39493
ENSMUSG00000025225.15	Nfkb2	0.488824	0.00893254	0.629565	0.629565
ENSMUSG00000036019.8	Tmtc2	-0.337622	0.00892253	1.36399	1.36399
ENSMUSG00000038156.16	Spon1	-0.522227	0.00898154	4.83765	4.83765
ENSMUSG00000016386.15	Mpped2	-0.173232	0.00902414	10.8523	10.8523
ENSMUSG00000033147.16	Slc22a15	0.304145	0.00901364	0.698664	0.698664
ENSMUSG00000041762.16	Gpr155	-0.246411	0.00901094	6.22288	6.22288
ENSMUSG00000037347.7	Chst7	0.528127	0.00909349	0.983085	0.983085
ENSMUSG00000049148.8	Plcxd3	-0.789422	0.00909807	0.600874	0.600874
ENSMUSG00000001864.13	Aif1l	0.439776	0.00921579	1.108	1.108
ENSMUSG00000021379.2	Id4	0.214442	0.00916702	16.2332	16.2332
ENSMUSG00000021645.16	Smn1	0.205786	0.00922432	6.28363	6.28363
ENSMUSG00000031997.9	Trpc6	0.311761	0.00926809	4.9729	4.9729
ENSMUSG00000038398.8	Upf3a	0.172927	0.00926767	7.10565	7.10565
ENSMUSG00000045967.11	Gpr158	-0.276197	0.00921327	20.5563	20.5563
ENSMUSG00000048277.15	Syngr2	0.285878	0.00916552	2.95872	2.95872
ENSMUSG00000061371.7	Zfp873	-0.342456	0.009186	1.5172	1.5172
ENSMUSG00000071531.3	Gprin2	0.820079	0.00925006	0.237777	0.237777
ENSMUSG00000073481.9	Marc2	0.290855	0.00918136	9.45782	9.45782
ENSMUSG00000008683.16	Rps15a	0.294849	0.00928821	16.7327	16.7327
ENSMUSG00000059479.7	B3gnt8	0.650656	0.00932448	0.379072	0.379072
ENSMUSG00000063897.3	CAAA01118383.1	0.330372	0.00934603	3.61438	3.61438
ENSMUSG00000015653.13	Steap2	-0.355214	0.00941952	1.14385	1.14385
ENSMUSG00000022378.14	Fam49b	-0.162139	0.00940093	13.8393	13.8393
ENSMUSG00000027167.11	Elp4	-0.356038	0.00936976	2.94735	2.94735
ENSMUSG00000045983.16	Eif4g1	-0.139209	0.00939932	43.0302	43.0302
ENSMUSG00000070532.5	Ccdc190	0.365215	0.00942432	1.72483	1.72483
ENSMUSG00000107747.1	Gm5881	0.92322	0.00941755	9.45545	9.45545
ENSMUSG00000050783.5	Htr1f	-0.690595	0.00947184	0.92428	0.92428
ENSMUSG00000056900.13	Usp13	-0.249513	0.00947035	5.37381	5.37381
ENSMUSG00000027577.14	Chrna4	-0.377124	0.00949289	6.06678	6.06678
ENSMUSG00000050953.10	Gja1	0.205351	0.0096082	14.8291	14.8291
ENSMUSG00000017978.18	Cadps2	-0.344544	0.0096235	7.32188	7.32188
ENSMUSG00000020386.5	Sar1b	0.182989	0.00968249	30.2089	30.2089
ENSMUSG00000037989.15	Wnk2	-0.141266	0.00967327	26.0007	26.0007
ENSMUSG00000046442.4	Ppm1e	-0.250051	0.00971206	38.2851	38.2851
ENSMUSG00000061559.15	Wdr61	0.177715	0.00972615	5.82817	5.82817
ENSMUSG00000019087.13	Atp6ap1	-0.120923	0.00973925	102.798	102.798
ENSMUSG00000014846.12	Tppp3	0.28621	0.00988865	11.5967	11.5967
ENSMUSG00000026238.14	Ptma	0.18347	0.00989484	101.755	101.755
ENSMUSG00000031715.14	Smarca5	-0.188222	0.00984034	9.0576	9.0576
ENSMUSG00000040164.3	Kcns1	0.23346	0.0097933	6.53748	6.53748
ENSMUSG00000041341.10	Atg2b	-0.200691	0.00988324	3.76592	3.76592
ENSMUSG00000042197.13	Zfp451	-0.29279	0.00981719	4.0421	4.0421
ENSMUSG00000042712.10	Tceal9	0.243233	0.00990918	61.6141	61.6141
ENSMUSG00000052906.7	Ubxn8	0.176702	0.00987082	8.18983	8.18983
ENSMUSG00000056602.11	Fry	-0.117233	0.00987377	7.00004	7.00004
ENSMUSG00000059897.5	Zfp930	-0.288452	0.00980196	2.13093	2.13093
ENSMUSG00000079507.10	H2-Q1	0.983476	0.00990244	0.535844	0.535844
ENSMUSG00000028063.15	Lmna	0.220283	0.00996342	9.91461	9.91461
ENSMUSG00000027714.11	Exosc9	0.206908	0.0100355	4.66429	4.66429
ENSMUSG00000055707.13	Klhl26	0.148789	0.0100543	17.3165	17.3165
ENSMUSG00000016763.15	Scube1	-0.255397	0.0102757	10.2595	10.2595
ENSMUSG00000018428.15	Akap1	-0.128285	0.0102917	12.6783	12.6783
ENSMUSG00000018566.14	Slc2a4	0.831529	0.0101915	0.357191	0.357191
ENSMUSG00000020435.17	Osbp2	-0.174111	0.0102318	19.1117	19.1117
ENSMUSG00000020467.15	Efemp1	0.392197	0.0101969	9.14737	9.14737
ENSMUSG00000024269.11	Tpgs2	-0.109553	0.0101365	7.67433	7.67433
ENSMUSG00000024740.10	Ddb1	-0.170136	0.0102997	39.2889	39.2889
ENSMUSG00000031934.14	Panx1	0.319558	0.0101948	2.77322	2.77322
ENSMUSG00000033526.16	Ppip5k1	-0.21565	0.0102747	10.7917	10.7917
ENSMUSG00000045328.11	Cenpe	-1.0394	0.0101443	0.174836	0.174836
ENSMUSG00000046807.10	Lrrc75b	0.212954	0.0102112	4.11659	4.11659
ENSMUSG00000047228.9	A2ml1	-0.438775	0.0102992	0.582167	0.582167
ENSMUSG00000054477.16	Kcnn2	-0.205463	0.0101995	2.51505	2.51505
ENSMUSG00000061613.13	U2af1	0.227427	0.010307	14.7666	14.7666
ENSMUSG00000071662.4	Polr2g	0.200014	0.0101242	28.6232	28.6232
ENSMUSG00000101462.2	Gm3052	-0.319	0.010234	0.52517	0.52517
ENSMUSG00000117819.1	Ggnbp1	0.632706	0.0102759	0.16293	0.16293
ENSMUSG00000000567.5	Sox9	0.270934	0.0104867	10.1905	10.1905
ENSMUSG00000002688.8	Prkd1	0.264363	0.0104413	2.61789	2.61789
ENSMUSG00000004788.11	Eif2b2	-0.39231	0.0104588	14.1174	14.1174
ENSMUSG00000008845.9	Cd163	0.620922	0.0104676	0.742237	0.742237
ENSMUSG00000020097.14	Sgpl1	0.213814	0.0104682	5.19978	5.19978
ENSMUSG00000020273.13	Papolg	-0.199653	0.0105014	3.55636	3.55636
ENSMUSG00000027524.9	Edn3	0.423775	0.0103941	1.98643	1.98643
ENSMUSG00000028234.6	Rps20	0.372175	0.0103917	17.5239	17.5239
ENSMUSG00000031320.9	Rps4x	0.192939	0.0104969	117.149	117.149
ENSMUSG00000036225.15	Kctd1	0.211187	0.0105398	15.3774	15.3774
ENSMUSG00000040706.4	Agmat	0.702788	0.0104341	1.29548	1.29548
ENSMUSG00000060548.13	Tnfrsf19	0.229078	0.0105227	17.614	17.614
ENSMUSG00000061130.13	Ppm1b	-0.146305	0.0104281	18.4143	18.4143
ENSMUSG00000070284.10	Gmppb	0.286382	0.0104099	2.56176	2.56176
ENSMUSG00000073293.4	Nudt10	0.194353	0.0105359	9.5886	9.5886
ENSMUSG00000054000.5	Tusc1	0.280536	0.0105563	5.14624	5.14624
ENSMUSG00000029918.9	Mrps33	0.253829	0.0105815	11.5573	11.5573
ENSMUSG00000036905.8	C1qb	0.252506	0.0106287	35.298	35.298
ENSMUSG00000025035.9	Arl3	0.182971	0.0106522	30.1273	30.1273
ENSMUSG00000013089.15	Etv5	-0.207316	0.0107387	26.6005	26.6005
ENSMUSG00000021140.9	Pcnx	-0.358393	0.0107176	8.43543	8.43543
ENSMUSG00000027809.14	Etfdh	-0.145994	0.0107033	3.37852	3.37852
ENSMUSG00000039106.6	Htr5a	-0.169195	0.0107038	4.61557	4.61557
ENSMUSG00000040722.7	Scamp5	-0.127155	0.0106878	109.075	109.075
ENSMUSG00000061393.14	Acvr2b	-0.469271	0.0107329	1.49365	1.49365
ENSMUSG00000020627.10	Klhl29	-0.165306	0.0107868	10.8479	10.8479
ENSMUSG00000021032.13	Ngb	0.623396	0.0107822	1.95447	1.95447
ENSMUSG00000028475.9	Spaar	-0.78098	0.0107849	0.164638	0.164638
ENSMUSG00000024679.10	Ms4a6d	0.707731	0.0108138	0.549155	0.549155
ENSMUSG00000037035.5	Inhbb	0.350503	0.0108767	1.75593	1.75593
ENSMUSG00000029401.8	Rilpl2	0.27936	0.0109311	2.76459	2.76459
ENSMUSG00000008348.9	Ubc	-0.140572	0.0109489	64.3453	64.3453
ENSMUSG00000090136.4	Gm10177	0.343283	0.0110255	0.463262	0.463262
ENSMUSG00000033769.16	Exoc6b	-0.20761	0.0110631	6.193	6.193
ENSMUSG00000014763.8	Fam120b	-0.141223	0.0110996	6.81573	6.81573
ENSMUSG00000071644.10	Eef1g	0.159759	0.0110938	73.6401	73.6401
ENSMUSG00000047986.12	Palm3	0.651445	0.011152	0.947437	0.947437
ENSMUSG00000028351.5	Brinp1	-0.154671	0.0112132	40.6369	40.6369
ENSMUSG00000006205.13	Htra1	0.232268	0.0112493	49.4718	49.4718
ENSMUSG00000029054.8	Gabrd	0.194289	0.0112402	25.8704	25.8704
ENSMUSG00000057863.6	Rpl36	0.323107	0.0112865	177.413	177.413
ENSMUSG00000013698.12	Pea15a	0.183904	0.0113232	107.049	107.049
ENSMUSG00000031258.4	Xkrx	-0.752917	0.0113455	0.299575	0.299575
ENSMUSG00000037386.16	Rims2	-0.208415	0.011343	11.0763	11.0763
ENSMUSG00000044550.11	Tceal3	0.253052	0.0113069	21.2276	21.2276
ENSMUSG00000037824.6	Tspan14	0.147627	0.011415	14.5671	14.5671
ENSMUSG00000024935.11	Slc1a1	-0.149935	0.0115178	7.28783	7.28783
ENSMUSG00000067212.8	H2-T23	0.274511	0.0115365	5.25611	5.25611
ENSMUSG00000037270.18	4932438A13Rik	-0.165914	0.0115839	4.76208	4.76208
ENSMUSG00000000743.9	Chmp1a	0.130107	0.0116492	28.3446	28.3446
ENSMUSG00000031969.16	Acad8	0.189686	0.0116719	4.34702	4.34702
ENSMUSG00000033278.10	Ptprm	-0.182614	0.0116557	5.79776	5.79776
ENSMUSG00000035370.9	Gm49322	0.478731	0.0116601	0.152149	0.152149
ENSMUSG00000003929.11	Zfp81	-0.287567	0.0117826	4.23925	4.23925
ENSMUSG00000005566.14	Trim28	-0.191928	0.0118223	29.2582	29.2582
ENSMUSG00000021147.17	Wdr37	-0.336486	0.0117869	5.79348	5.79348
ENSMUSG00000024241.7	Sos1	-0.263002	0.0118006	5.63042	5.63042
ENSMUSG00000028347.14	Tmeff1	-0.157142	0.01182	30.461	30.461
ENSMUSG00000037608.16	Bclaf1	-0.189448	0.0118112	9.91557	9.91557
ENSMUSG00000042821.7	Snai1	0.740253	0.0117644	0.758283	0.758283
ENSMUSG00000058173.12	Smco4	0.865942	0.0117322	0.928162	0.928162
ENSMUSG00000026361.9	Cdc73	-0.413382	0.0118569	2.68551	2.68551
ENSMUSG00000013921.15	Clip3	-0.179951	0.0118919	148.61	148.61
ENSMUSG00000051339.10	2900026A02Rik	-0.212773	0.0118927	6.47099	6.47099
ENSMUSG00000068735.14	Trp53i11	0.279042	0.0119045	29.1374	29.1374
ENSMUSG00000060090.16	Rp2	-0.262676	0.0119194	2.17308	2.17308
ENSMUSG00000004665.10	Cnn2	0.550126	0.0119591	3.29889	3.29889
ENSMUSG00000071267.11	Zfp942	-0.280355	0.0119513	3.38419	3.38419
ENSMUSG00000027456.8	Sdcbp2	0.826494	0.0120172	1.26263	1.26263
ENSMUSG00000040532.14	Abhd11	0.18553	0.0120097	6.01724	6.01724
ENSMUSG00000031592.10	Pcm1	-0.401661	0.0120613	13.0466	13.0466
ENSMUSG00000035585.16	Tsen34	0.228543	0.0120539	18.5877	18.5877
ENSMUSG00000047632.10	Fgfbp3	0.444035	0.0120506	4.9277	4.9277
ENSMUSG00000024576.14	Csnk1a1	-0.211753	0.0121323	24.0242	24.0242
ENSMUSG00000028399.18	Ptprd	-0.240958	0.0121646	11.6969	11.6969
ENSMUSG00000046718.8	Bst2	0.547758	0.012152	3.76321	3.76321
ENSMUSG00000005609.16	Ctr9	-0.149213	0.0122166	6.2281	6.2281
ENSMUSG00000006931.15	P3h4	0.263335	0.0124313	4.52022	4.52022
ENSMUSG00000014329.14	Bicc1	0.363292	0.0122021	1.48204	1.48204
ENSMUSG00000021606.8	Ndufs6	0.307332	0.0123503	28.9311	28.9311
ENSMUSG00000022761.12	Lztr1	-0.180576	0.0124079	26.0828	26.0828
ENSMUSG00000023243.9	Kcnk5	0.987364	0.0123609	0.445223	0.445223
ENSMUSG00000023966.8	Rsph9	0.262802	0.0124309	5.48966	5.48966
ENSMUSG00000024856.10	Cdk2ap2	0.26251	0.0123444	7.96037	7.96037
ENSMUSG00000025903.14	Lypla1	-0.187567	0.0124578	2.50371	2.50371
ENSMUSG00000028687.17	Mutyh	0.705884	0.0123839	0.741874	0.741874
ENSMUSG00000032383.7	Ppib	0.201629	0.012438	15.4718	15.4718
ENSMUSG00000034112.9	Atp2c2	0.696765	0.012317	0.528878	0.528878
ENSMUSG00000039065.11	Atpsckmt	-0.248908	0.0123802	1.75004	1.75004
ENSMUSG00000040549.16	Ckap5	-0.217732	0.0123727	21.0262	21.0262
ENSMUSG00000040841.5	Six5	0.474687	0.0124367	1.09804	1.09804
ENSMUSG00000044221.14	Grsf1	-0.236223	0.0124511	26.4802	26.4802
ENSMUSG00000044496.6	2510039O18Rik	0.224662	0.0123779	8.87723	8.87723
ENSMUSG00000054675.5	Tmem119	0.236539	0.0122629	9.91793	9.91793
ENSMUSG00000059857.15	Ntng1	-0.591294	0.0124439	1.84196	1.84196
ENSMUSG00000074211.4	Sdhaf1	0.270439	0.0123477	1.11165	1.11165
ENSMUSG00000029790.16	Cep41	-0.260701	0.0125184	1.69634	1.69634
ENSMUSG00000006589.8	Aprt	0.2545	0.0125637	11.6053	11.6053
ENSMUSG00000030972.6	Acsm5	-0.761926	0.0125663	0.199066	0.199066
ENSMUSG00000079104.4	Prps1l3	-0.326519	0.0125635	3.01841	3.01841
ENSMUSG00000020475.3	Pgam2	0.481647	0.0126428	4.50624	4.50624
ENSMUSG00000041180.13	Hectd2	-0.227839	0.0126754	1.18583	1.18583
ENSMUSG00000042129.8	Rassf4	-0.618596	0.0126753	0.48147	0.48147
ENSMUSG00000018042.18	Cyb5r3	0.160658	0.0126929	16.5276	16.5276
ENSMUSG00000047669.8	Msl3l2	0.236306	0.0127298	6.46214	6.46214
ENSMUSG00000035086.13	Becn1	-0.25117	0.0127482	9.25248	9.25248
ENSMUSG00000055027.17	Smyd1	-0.880911	0.0127714	0.166161	0.166161
ENSMUSG00000022757.19	Tfg	-0.169332	0.0128524	20.5787	20.5787
ENSMUSG00000023259.16	Slc26a6	0.466625	0.0128868	1.15414	1.15414
ENSMUSG00000026051.8	1500015O10Rik	0.750252	0.0128465	2.47656	2.47656
ENSMUSG00000032026.7	Rexo2	-0.135169	0.0128398	12.982	12.982
ENSMUSG00000032177.17	Pde4a	-0.223892	0.0128996	16.8257	16.8257
ENSMUSG00000046441.5	Cmtr2	-0.390504	0.0128426	1.11394	1.11394
ENSMUSG00000047844.3	Bex4	0.329907	0.0128833	14.5252	14.5252
ENSMUSG00000078435.5	AU041133	-0.338371	0.0128786	1.88607	1.88607
ENSMUSG00000038502.17	Ptov1	0.202254	0.0129433	35.022	35.022
ENSMUSG00000041607.17	Mbp	-0.389775	0.0129361	57.2351	57.2351
ENSMUSG00000033007.15	Asic4	0.29832	0.0129638	3.00916	3.00916
ENSMUSG00000020973.7	Dnaaf2	0.515172	0.01303	0.174516	0.174516
ENSMUSG00000021948.17	Prkcd	0.304548	0.0130131	1.80631	1.80631
ENSMUSG00000035131.14	Brinp3	-0.274324	0.0130495	2.2543	2.2543
ENSMUSG00000053985.10	Zfp14	-0.280334	0.0130518	2.28367	2.28367
ENSMUSG00000067199.4	Frat1	0.280372	0.013036	4.62748	4.62748
ENSMUSG00000022419.16	Deptor	-0.35413	0.0131041	5.75886	5.75886
ENSMUSG00000024066.9	Xdh	-0.467097	0.0131796	1.19761	1.19761
ENSMUSG00000024309.15	Pfdn6	0.250135	0.0131633	17.1131	17.1131
ENSMUSG00000024346.6	Pfdn1	0.221328	0.0131366	30.7123	30.7123
ENSMUSG00000030839.12	Sergef	0.194917	0.0131661	6.33843	6.33843
ENSMUSG00000035530.13	Eif1	0.162046	0.0131882	116.441	116.441
ENSMUSG00000036896.5	C1qc	0.276311	0.0131036	18.7428	18.7428
ENSMUSG00000064302.13	Clasp1	-0.135464	0.0131704	6.66465	6.66465
ENSMUSG00000025758.10	Plk4	0.431479	0.0132084	0.763022	0.763022
ENSMUSG00000038267.15	Slc22a23	-0.184208	0.0132199	12.7429	12.7429
ENSMUSG00000020544.14	Cox11	0.243669	0.0132421	3.97723	3.97723
ENSMUSG00000022048.8	Dpysl2	0.211083	0.0132482	50.8047	50.8047
ENSMUSG00000055319.8	Sec23ip	-0.156206	0.0132773	5.0051	5.0051
ENSMUSG00000073565.5	Prr16	-0.220554	0.0132786	4.65818	4.65818
ENSMUSG00000041598.7	Cdc42ep4	0.244595	0.0133095	8.88861	8.88861
ENSMUSG00000103034.1	Gm8797	0.613814	0.0133303	2.30751	2.30751
ENSMUSG00000029722.15	Agfg2	0.141683	0.0134286	12.2228	12.2228
ENSMUSG00000034560.6	Washc4	-0.325297	0.0134375	6.83228	6.83228
ENSMUSG00000035189.16	Ano4	-0.436224	0.0134575	1.5627	1.5627
ENSMUSG00000062372.13	Otof	0.393669	0.0134571	7.15122	7.15122
ENSMUSG00000015944.9	Castor2	-0.158801	0.0135009	20.5457	20.5457
ENSMUSG00000046229.10	Scand1	0.363587	0.013499	25.0662	25.0662
ENSMUSG00000036099.16	Vezt	-0.212873	0.0135422	4.10013	4.10013
ENSMUSG00000058806.14	Col13a1	0.667256	0.0135361	0.458736	0.458736
ENSMUSG00000032300.7	1700017B05Rik	-0.223579	0.0135617	2.97667	2.97667
ENSMUSG00000040723.14	Rcsd1	0.388372	0.0136176	0.654483	0.654483
ENSMUSG00000067279.3	Ppp1r3c	0.205213	0.0136771	9.90519	9.90519
ENSMUSG00000000861.15	Bcl11a	-0.174507	0.0137651	6.85855	6.85855
ENSMUSG00000026553.17	Copa	-0.0892179	0.0137545	25.3151	25.3151
ENSMUSG00000038916.7	Soga3	-0.362766	0.0138041	16.3559	16.3559
ENSMUSG00000039637.15	Coro7	-0.231507	0.0138051	9.69467	9.69467
ENSMUSG00000074637.7	Sox2	0.229726	0.0137773	19.5871	19.5871
ENSMUSG00000034579.17	Pla2g3	0.337323	0.0138219	1.47771	1.47771
ENSMUSG00000039601.16	Rcan2	-0.180271	0.0138359	36.5945	36.5945
ENSMUSG00000027203.15	Dut	0.233759	0.0138513	7.70283	7.70283
ENSMUSG00000027078.14	Ube2l6	0.277272	0.0139118	3.33464	3.33464
ENSMUSG00000004268.11	Emg1	0.198291	0.013947	4.83627	4.83627
ENSMUSG00000000365.9	Rnf17	0.924425	0.0139892	0.17648	0.17648
ENSMUSG00000042694.17	Stn1	0.289531	0.0140401	2.71059	2.71059
ENSMUSG00000040795.12	Iqcc	0.250017	0.0140599	3.22095	3.22095
ENSMUSG00000005886.14	Ncoa2	-0.296481	0.0141029	7.71186	7.71186
ENSMUSG00000057982.8	Zfp809	-0.299866	0.0140979	3.83059	3.83059
ENSMUSG00000074754.4	Smim26	0.395311	0.0141222	12.8741	12.8741
ENSMUSG00000034463.4	Scara3	0.25001	0.0141611	9.99367	9.99367
ENSMUSG00000028860.13	Sytl1	1.18749	0.0141942	0.394362	0.394362
ENSMUSG00000021432.15	Slc35b3	0.272386	0.0142155	2.09889	2.09889
ENSMUSG00000016520.7	Lnx2	0.457822	0.0142433	1.46325	1.46325
ENSMUSG00000031902.10	Nfatc3	-0.193424	0.0142749	1.07114	1.07114
ENSMUSG00000024659.15	Anxa1	0.649187	0.0143059	1.00377	1.00377
ENSMUSG00000001870.16	Ltbp1	0.33598	0.0143778	1.1692	1.1692
ENSMUSG00000037563.15	Rps16	0.270981	0.0144254	66.9466	66.9466
ENSMUSG00000031441.15	Atp11a	-0.24799	0.0144466	4.5725	4.5725
ENSMUSG00000029535.4	Triap1	0.243363	0.0145452	9.88955	9.88955
ENSMUSG00000037852.8	Cpe	0.125692	0.0145678	722.957	722.957
ENSMUSG00000036928.14	Stag3	-0.901159	0.014634	0.244183	0.244183
ENSMUSG00000006517.5	Mvd	0.240858	0.0146955	10.718	10.718
ENSMUSG00000017412.15	Cacnb4	-0.354024	0.0146917	23.1831	23.1831
ENSMUSG00000058600.13	Rpl30	0.289504	0.0147167	19.9729	19.9729
ENSMUSG00000001663.10	Gstt1	0.306227	0.014783	6.93517	6.93517
ENSMUSG00000020572.8	Nampt	-0.164037	0.0148072	9.50679	9.50679
ENSMUSG00000026239.14	Pde6d	0.20743	0.0148038	13.6864	13.6864
ENSMUSG00000043439.5	Epop	0.241853	0.0147988	53.6194	53.6194
ENSMUSG00000061477.4	Rps7	0.235876	0.0148163	86.2984	86.2984
ENSMUSG00000015501.10	Hivep2	-0.248807	0.0148329	25.5464	25.5464
ENSMUSG00000022231.10	Sema5a	-0.380366	0.0148636	1.46268	1.46268
ENSMUSG00000030538.15	Cib1	0.350041	0.0148791	2.90629	2.90629
ENSMUSG00000064360.1	mt-Nd3	0.372925	0.0148796	19.4792	19.4792
ENSMUSG00000021076.6	Actr10	-0.276727	0.0149861	12.233	12.233
ENSMUSG00000030268.17	Bcat1	-0.238746	0.0149351	7.87327	7.87327
ENSMUSG00000035828.11	Pim3	0.218187	0.0149438	11.1277	11.1277
ENSMUSG00000036192.15	Rorb	-0.266755	0.0149111	4.43889	4.43889
ENSMUSG00000048796.7	Cyb561d1	0.182034	0.0149906	5.79714	5.79714
ENSMUSG00000070436.12	Serpinh1	0.361919	0.0149853	7.20624	7.20624
ENSMUSG00000082765.3	Gm14411	-0.494474	0.0149567	0.36211	0.36211
ENSMUSG00000032116.18	Stt3a	-0.375098	0.0150468	4.25945	4.25945
ENSMUSG00000061533.16	Cep128	0.580955	0.015039	0.462114	0.462114
ENSMUSG00000002808.7	Epdr1	-0.148465	0.0151507	41.0549	41.0549
ENSMUSG00000015312.9	Gadd45b	0.301081	0.0150959	5.54837	5.54837
ENSMUSG00000018736.14	Ndel1	-0.179118	0.0151038	27.2283	27.2283
ENSMUSG00000030403.9	Vasp	0.309049	0.0150949	4.48108	4.48108
ENSMUSG00000039533.8	Mmd2	0.145595	0.0151559	22.0889	22.0889
ENSMUSG00000040521.11	Tsfm	0.301248	0.0151204	4.351	4.351
ENSMUSG00000042515.13	Pwwp3b	-0.524244	0.0151565	0.411992	0.411992
ENSMUSG00000033653.18	Vps8	-0.273169	0.0151814	8.19972	8.19972
ENSMUSG00000062300.14	Nectin2	0.296231	0.0151922	1.78201	1.78201
ENSMUSG00000055782.9	Abcd2	-0.21526	0.015253	8.56069	8.56069
ENSMUSG00000030022.14	Adamts9	0.507933	0.0152688	0.158632	0.158632
ENSMUSG00000068479.5	Mfap1a	-0.146587	0.0153002	4.62298	4.62298
ENSMUSG00000018509.8	Cenpv	0.266631	0.0153231	9.34002	9.34002
ENSMUSG00000030726.16	Pold3	-0.23907	0.0153601	5.36456	5.36456
ENSMUSG00000009207.15	Lnpk	-0.259526	0.0154256	5.4827	5.4827
ENSMUSG00000036333.11	Kidins220	-0.136829	0.0154403	41.1742	41.1742
ENSMUSG00000028886.15	Eya3	-0.204243	0.0154592	5.88091	5.88091
ENSMUSG00000029994.17	Anxa4	0.546289	0.0155036	0.748552	0.748552
ENSMUSG00000020695.14	Mrc2	0.485513	0.0155693	3.40701	3.40701
ENSMUSG00000063856.7	Gpx1	0.214579	0.0156231	36.707	36.707
ENSMUSG00000009112.4	Bcl2l13	-0.383004	0.0156859	5.06013	5.06013
ENSMUSG00000021519.11	Mterf3	-0.230063	0.0156652	2.71005	2.71005
ENSMUSG00000022305.13	Lrp12	-0.159164	0.0156468	10.9208	10.9208
ENSMUSG00000049940.7	Pgrmc2	0.132349	0.015691	25.7843	25.7843
ENSMUSG00000078784.8	1810022K09Rik	0.316819	0.0157728	9.72441	9.72441
ENSMUSG00000020290.14	Xpo1	-0.206444	0.0158704	8.59088	8.59088
ENSMUSG00000032763.11	Ilvbl	0.256299	0.015858	4.22915	4.22915
ENSMUSG00000021374.10	Nup153	-0.224606	0.0159481	6.39053	6.39053
ENSMUSG00000042605.16	Atxn2	-0.148595	0.0159562	8.24396	8.24396
ENSMUSG00000042632.17	Pla2g6	-0.190931	0.015997	4.52119	4.52119
ENSMUSG00000027868.11	Tbx15	0.721709	0.0160322	0.663984	0.663984
ENSMUSG00000056763.16	Cspp1	-0.267831	0.016044	1.94404	1.94404
ENSMUSG00000026819.15	Slc25a25	-0.133699	0.0161092	6.36331	6.36331
ENSMUSG00000027368.6	Dusp2	0.741483	0.0161679	0.458848	0.458848
ENSMUSG00000027748.11	Trpc4	-0.206619	0.0161449	1.73066	1.73066
ENSMUSG00000034636.9	Zyg11b	-0.284482	0.0161361	25.0928	25.0928
ENSMUSG00000054716.4	Zfp771	0.259248	0.0161319	18.3212	18.3212
ENSMUSG00000061461.11	Smim20	0.188112	0.0160733	4.50316	4.50316
ENSMUSG00000067786.16	Nnat	0.425153	0.0161032	28.1602	28.1602
ENSMUSG00000090733.6	Rps27	-1.75599	0.0161545	67.9047	67.9047
ENSMUSG00000000202.9	Btbd17	0.289106	0.0162618	7.31061	7.31061
ENSMUSG00000004328.15	Hif3a	-0.53844	0.0162376	1.35759	1.35759
ENSMUSG00000032498.9	Mlh1	-0.301277	0.0162426	2.35095	2.35095
ENSMUSG00000038764.14	Ptpn3	-0.256839	0.0162681	11.1115	11.1115
ENSMUSG00000055692.21	Tmem191c	0.185665	0.016226	28.549	28.549
ENSMUSG00000033730.4	Egr3	0.306188	0.0163022	42.6477	42.6477
ENSMUSG00000020982.9	Nemf	-0.221496	0.0163473	9.53446	9.53446
ENSMUSG00000014602.15	Kif1a	-0.268774	0.0164043	152.577	152.577
ENSMUSG00000018293.4	Pfn1	0.191259	0.0164162	40.5371	40.5371
ENSMUSG00000027613.15	Eif6	0.226944	0.0164196	12.7927	12.7927
ENSMUSG00000029598.12	Plbd2	-0.150505	0.0163813	15.3697	15.3697
ENSMUSG00000030122.12	Ptms	0.282001	0.0164356	384.829	384.829
ENSMUSG00000006411.12	Nectin4	0.283469	0.016533	1.54485	1.54485
ENSMUSG00000024410.15	Rmc1	-0.196288	0.0166107	3.85244	3.85244
ENSMUSG00000024456.16	Diaph1	0.173051	0.0165438	14.655	14.655
ENSMUSG00000025558.18	Dock9	-0.17372	0.0165038	9.63046	9.63046
ENSMUSG00000027965.15	Olfm3	-0.365354	0.0165982	4.33697	4.33697
ENSMUSG00000028552.13	Eps15	-0.181619	0.016602	32.2213	32.2213
ENSMUSG00000031561.16	Tenm3	-0.654842	0.0166013	3.95034	3.95034
ENSMUSG00000046139.8	Patl1	-0.166279	0.0165684	5.91736	5.91736
ENSMUSG00000073002.9	Vamp5	0.519679	0.0165055	0.866347	0.866347
ENSMUSG00000056174.8	Col8a2	0.564691	0.0166306	0.898938	0.898938
ENSMUSG00000033488.11	Cryzl2	0.278945	0.0167092	1.83988	1.83988
ENSMUSG00000051285.17	Pcmtd1	-0.165203	0.0167197	14.1331	14.1331
ENSMUSG00000040520.7	Manea	-0.260452	0.0167574	7.14389	7.14389
ENSMUSG00000021866.15	Anxa11	0.200304	0.0168027	4.51613	4.51613
ENSMUSG00000071489.1	Ptgdr	0.81317	0.0168041	0.620658	0.620658
ENSMUSG00000022529.11	Zfp263	0.155695	0.0168501	4.95726	4.95726
ENSMUSG00000031916.17	Cog8	-0.203237	0.016895	5.36508	5.36508
ENSMUSG00000034751.16	Mast4	-0.234535	0.0168852	1.98449	1.98449
ENSMUSG00000019122.8	Ccl9	0.830169	0.0169474	0.381037	0.381037
ENSMUSG00000096914.3	Galntl6	-0.43189	0.0169545	2.52128	2.52128
ENSMUSG00000021670.14	Hmgcr	-0.276373	0.0170527	16.0975	16.0975
ENSMUSG00000027490.17	E2f1	0.178578	0.0170528	6.99995	6.99995
ENSMUSG00000036323.14	Srp72	-0.103393	0.0170121	16.1494	16.1494
ENSMUSG00000048826.7	Dact2	0.211133	0.0170502	41.7503	41.7503
ENSMUSG00000051251.3	Nhlh1	0.633606	0.0170061	0.478474	0.478474
ENSMUSG00000074634.12	Tmem267	0.343816	0.0169909	1.58264	1.58264
ENSMUSG00000008999.7	Bmp7	0.412046	0.0171825	5.2511	5.2511
ENSMUSG00000019897.8	Ccdc59	0.171567	0.0172016	6.71349	6.71349
ENSMUSG00000032297.11	Celf6	0.170392	0.017085	5.71714	5.71714
ENSMUSG00000033352.11	Map2k4	-0.183253	0.0171981	41.398	41.398
ENSMUSG00000033596.5	Rfwd3	-0.139635	0.017209	3.39892	3.39892
ENSMUSG00000040174.14	Alkbh3	0.239092	0.0171512	2.28589	2.28589
ENSMUSG00000042558.16	Adprhl2	0.190167	0.0171733	8.27944	8.27944
ENSMUSG00000054021.6	Sirt5	-0.229192	0.0171736	1.75108	1.75108
ENSMUSG00000091537.2	Tma7	0.242873	0.0171544	42.6474	42.6474
ENSMUSG00000000787.12	Ddx3x	-0.179088	0.0172366	42.2535	42.2535
ENSMUSG00000003131.7	Pafah1b2	-0.264589	0.0172928	20.2721	20.2721
ENSMUSG00000018326.9	Ywhab	0.107215	0.0173737	189.788	189.788
ENSMUSG00000035601.9	Trmt10b	-0.236542	0.0173126	4.5315	4.5315
ENSMUSG00000036242.15	Armh4	-0.205519	0.0173848	3.587	3.587
ENSMUSG00000038172.14	Ttc39b	-0.387808	0.0173948	7.9026	7.9026
ENSMUSG00000041506.15	Rrp9	0.218589	0.0173331	6.85559	6.85559
ENSMUSG00000059447.13	Hadhb	0.189546	0.0173871	6.30975	6.30975
ENSMUSG00000084842.3	Pabpc1l2b-ps	-0.174172	0.0173897	0.179974	0.179974
ENSMUSG00000117037.1	CT010433.1	-0.864636	0.0172905	0.439025	0.439025
ENSMUSG00000012017.4	Scarf2	0.474903	0.0174471	1.64042	1.64042
ENSMUSG00000024002.18	Brd4	-0.114699	0.0175449	16.0109	16.0109
ENSMUSG00000026442.14	Nfasc	-0.23686	0.0176496	18.8396	18.8396
ENSMUSG00000027452.11	Acss1	0.214753	0.0176362	4.78874	4.78874
ENSMUSG00000030057.15	Cnbp	0.141171	0.0176222	63.8927	63.8927
ENSMUSG00000022789.15	Dnm1l	-0.16448	0.0177204	42.9131	42.9131
ENSMUSG00000070972.13	Dnajc25	0.345659	0.0177313	1.03533	1.03533
ENSMUSG00000019851.8	Perp	0.402573	0.017775	3.51861	3.51861
ENSMUSG00000037493.6	Cib2	0.214378	0.0177809	13.9276	13.9276
ENSMUSG00000038542.14	Pcid2	-0.227194	0.0177793	8.44007	8.44007
ENSMUSG00000038578.15	Susd1	-0.42731	0.0178148	1.66951	1.66951
ENSMUSG00000020955.9	Ap4s1	0.185952	0.0178399	24.567	24.567
ENSMUSG00000023892.8	Zfp51	-0.282493	0.0178723	1.55437	1.55437
ENSMUSG00000024308.15	Tapbp	0.241563	0.0179126	7.36652	7.36652
ENSMUSG00000027968.11	Larp7	0.203805	0.0179367	9.30121	9.30121
ENSMUSG00000029446.14	Psph	0.292626	0.0179199	2.93834	2.93834
ENSMUSG00000046699.14	Slitrk4	-0.282939	0.0179398	8.07792	8.07792
ENSMUSG00000049241.5	Hcar1	0.755265	0.0179668	0.679252	0.679252
ENSMUSG00000031224.6	Magee2	-0.366778	0.0180233	2.0349	2.0349
ENSMUSG00000007207.10	Stx1a	0.133844	0.0181297	154.287	154.287
ENSMUSG00000020519.5	Sap30l	0.240418	0.0180983	16.9038	16.9038
ENSMUSG00000026608.13	Kctd3	-0.116902	0.0180916	10.4267	10.4267
ENSMUSG00000032261.16	Sh3bgrl2	-0.289273	0.0180505	4.53795	4.53795
ENSMUSG00000038102.15	Trappc11	-0.116692	0.0181305	11.0537	11.0537
ENSMUSG00000029716.13	Tfr2	0.345558	0.0181556	1.99833	1.99833
ENSMUSG00000058230.12	Arhgap35	-0.23176	0.0181707	28.8734	28.8734
ENSMUSG00000033227.7	Wnt6	0.678355	0.0182031	1.5481	1.5481
ENSMUSG00000073295.4	Nudt11	0.152403	0.0181986	7.91244	7.91244
ENSMUSG00000020741.17	Cluh	-0.111968	0.0182254	16.8858	16.8858
ENSMUSG00000029602.11	Rasal1	0.155856	0.0182649	35.3963	35.3963
ENSMUSG00000031425.15	Plp1	-0.392724	0.0183444	61.9976	61.9976
ENSMUSG00000031880.7	Rrad	0.512382	0.0183644	0.838935	0.838935
ENSMUSG00000035849.14	Krt222	-0.196653	0.0183057	13.318	13.318
ENSMUSG00000036533.9	Cdc42ep3	-0.269991	0.018359	6.1394	6.1394
ENSMUSG00000041515.10	Irf8	0.328889	0.0182959	0.854281	0.854281
ENSMUSG00000048602.9	Morc2b	0.408199	0.0183351	0.589924	0.589924
ENSMUSG00000022452.16	Smdt1	0.231879	0.0184338	29.9584	29.9584
ENSMUSG00000029661.16	Col1a2	0.480595	0.0184982	3.49483	3.49483
ENSMUSG00000038612.16	Mcl1	0.124652	0.0184542	16.275	16.275
ENSMUSG00000045193.13	Cirbp	0.179398	0.0184987	30.5857	30.5857
ENSMUSG00000056481.7	Cd248	0.382383	0.0184935	2.98679	2.98679
ENSMUSG00000026425.15	Srgap2	-0.139301	0.0185434	7.08618	7.08618
ENSMUSG00000027438.14	Napb	-0.17645	0.0185368	85.0036	85.0036
ENSMUSG00000032231.14	Anxa2	0.480795	0.0185663	3.38661	3.38661
ENSMUSG00000021484.8	Lman2	0.0834947	0.0187074	8.38814	8.38814
ENSMUSG00000023328.14	Ache	-0.218264	0.0187038	12.0626	12.0626
ENSMUSG00000036591.16	Arhgap21	-0.258296	0.0186863	24.9963	24.9963
ENSMUSG00000041966.18	Dcaf17	-0.428053	0.0186467	1.59299	1.59299
ENSMUSG00000022665.15	Ccdc80	-0.228828	0.0187849	2.25159	2.25159
ENSMUSG00000010067.13	Rassf1	0.256648	0.0188157	0.686431	0.686431
ENSMUSG00000024787.14	Snx15	0.148728	0.0188246	13.5784	13.5784
ENSMUSG00000025958.14	Creb1	-0.323387	0.018872	3.68252	3.68252
ENSMUSG00000047843.16	Bri3	0.235747	0.0188888	20.0506	20.0506
ENSMUSG00000006818.5	Sod2	-0.207692	0.0190736	14.743	14.743
ENSMUSG00000021510.11	Zfp729a	-0.399201	0.0190572	1.55834	1.55834
ENSMUSG00000025967.16	Eef1b2	0.233658	0.0190885	34.4746	34.4746
ENSMUSG00000026317.7	Cln8	-0.34982	0.019067	2.94124	2.94124
ENSMUSG00000034557.14	Zfyve9	-0.156327	0.0190312	14.3631	14.3631
ENSMUSG00000035112.17	Wnk4	0.539247	0.0191028	2.09169	2.09169
ENSMUSG00000035227.7	Spcs2	0.133633	0.0191255	14.4178	14.4178
ENSMUSG00000060427.15	Zfp868	-0.208678	0.0191163	3.86778	3.86778
ENSMUSG00000031226.13	Pbdc1	-0.183966	0.019161	2.21174	2.21174
ENSMUSG00000032086.12	Bace1	-0.162901	0.0191547	10.1813	10.1813
ENSMUSG00000059325.14	Hopx	0.256897	0.0192102	10.3713	10.3713
ENSMUSG00000095463.8	Entpd4	-0.12442	0.0192618	0.10526	0.10526
ENSMUSG00000031982.5	Arv1	0.306591	0.0192944	3.73262	3.73262
ENSMUSG00000027498.14	Cstf1	-0.180746	0.0193626	7.11973	7.11973
ENSMUSG00000054423.14	Cadps	-0.107839	0.0194155	19.1753	19.1753
ENSMUSG00000026856.14	Dolpp1	-0.255823	0.019454	5.05608	5.05608
ENSMUSG00000001105.15	Ift20	0.214565	0.0195528	27.0714	27.0714
ENSMUSG00000010660.3	Plcd1	0.228431	0.019574	5.14899	5.14899
ENSMUSG00000024429.9	Gnl1	0.124557	0.0195826	64.1728	64.1728
ENSMUSG00000055184.4	Fam72a	0.69879	0.0196001	0.42758	0.42758
ENSMUSG00000022983.16	Scaf4	-0.195061	0.0196266	8.73813	8.73813
ENSMUSG00000004031.13	Brinp2	-0.119787	0.0196594	14.9031	14.9031
ENSMUSG00000020941.7	Map3k14	0.392965	0.0197707	0.690341	0.690341
ENSMUSG00000022174.8	Dad1	0.193129	0.01975	12.0056	12.0056
ENSMUSG00000022365.6	Derl1	0.12812	0.0197242	15.3625	15.3625
ENSMUSG00000023066.10	Rttn	-0.431667	0.0197556	0.265257	0.265257
ENSMUSG00000040724.5	Kcna2	-0.223469	0.0197526	28.9339	28.9339
ENSMUSG00000042208.15	0610010F05Rik	-0.183821	0.0197103	8.47207	8.47207
ENSMUSG00000102758.3	Naaladl2	-0.5081	0.0197192	0.288161	0.288161
ENSMUSG00000026062.12	Slc9a2	0.453829	0.0198301	1.07051	1.07051
ENSMUSG00000021747.12	4930452B06Rik	-0.221732	0.0198808	4.19627	4.19627
ENSMUSG00000051403.9	Ppp1r37	0.221885	0.0198805	48.1851	48.1851
ENSMUSG00000054640.15	Slc8a1	-0.432779	0.0198876	9.92239	9.92239
ENSMUSG00000055629.5	B4galnt4	0.209837	0.0199328	26.2674	26.2674
ENSMUSG00000056328.14	Myh1	0.589423	0.0199312	0.232711	0.232711
ENSMUSG00000041058.15	Wwp1	-0.222497	0.0199766	6.92483	6.92483
ENSMUSG00000042613.9	Pbxip1	0.1963	0.0199893	13.1578	13.1578
ENSMUSG00000049036.7	Tmem121	0.237779	0.0199657	9.72053	9.72053
ENSMUSG00000024397.14	Aif1	0.386811	0.0200099	2.76345	2.76345
ENSMUSG00000029287.14	Tgfbr3	0.351949	0.0200707	2.15702	2.15702
ENSMUSG00000111375.4	Btbd8	-0.234871	0.0200579	14.3837	14.3837
ENSMUSG00000006369.14	Fbln1	0.372379	0.020115	4.34801	4.34801
ENSMUSG00000079197.10	Psme2	0.297629	0.0201202	9.04005	9.04005
ENSMUSG00000033615.9	Cplx1	-0.245798	0.0202185	239.748	239.748
ENSMUSG00000013419.7	Zfp651	0.154654	0.0202702	13.6178	13.6178
ENSMUSG00000025789.9	St8sia2	-0.480775	0.0203974	0.685612	0.685612
ENSMUSG00000036295.5	Lrrn3	-0.229464	0.0203952	12.8371	12.8371
ENSMUSG00000037894.13	H2afz	0.227265	0.0203969	35.8894	35.8894
ENSMUSG00000049775.16	Tmsb4x	0.222975	0.0203799	350.274	350.274
ENSMUSG00000039826.13	Trub2	-0.280606	0.0204554	3.53847	3.53847
ENSMUSG00000027520.15	Zdbf2	-0.461037	0.020521	1.40376	1.40376
ENSMUSG00000029249.15	Rest	0.308278	0.0205652	0.620831	0.620831
ENSMUSG00000047710.8	Champ1	-0.116743	0.0205541	10.3538	10.3538
ENSMUSG00000045287.6	Rtn4rl1	0.181735	0.0206045	27.3712	27.3712
ENSMUSG00000022817.15	Itgb5	0.205787	0.0207057	12.1252	12.1252
ENSMUSG00000030220.13	Arhgdib	0.299532	0.0206971	2.78845	2.78845
ENSMUSG00000031207.16	Msn	0.268762	0.0207221	4.27143	4.27143
ENSMUSG00000062604.11	Srpk2	-0.134245	0.0207488	19.9584	19.9584
ENSMUSG00000033174.17	Mgll	0.193377	0.0207924	74.4293	74.4293
ENSMUSG00000056214.9	Pard6g	0.280898	0.0207948	2.1978	2.1978
ENSMUSG00000024231.15	Cul2	-0.136398	0.0208532	13.5759	13.5759
ENSMUSG00000029413.14	Naaa	0.218943	0.0208407	9.59112	9.59112
ENSMUSG00000036098.15	Myrf	-0.297763	0.0208321	2.09608	2.09608
ENSMUSG00000022905.12	Kpna1	-0.190822	0.0209567	16.3201	16.3201
ENSMUSG00000073424.9	Cyp4f15	0.218766	0.0209458	7.51194	7.51194
ENSMUSG00000052911.9	Lamb2	0.353496	0.0210139	7.54339	7.54339
ENSMUSG00000059842.12	Zfp341	0.177932	0.0210303	3.7761	3.7761
ENSMUSG00000027502.11	Rtf2	-0.138808	0.0211188	27.5982	27.5982
ENSMUSG00000036430.8	Tbcc	0.281375	0.0211313	14.4421	14.4421
ENSMUSG00000040606.13	Kazn	-0.19016	0.0211714	4.99317	4.99317
ENSMUSG00000002825.8	Qtrt1	0.363051	0.0211991	5.0565	5.0565
ENSMUSG00000017550.14	Atad5	0.372706	0.0213826	0.773981	0.773981
ENSMUSG00000018995.12	Nars2	0.328075	0.0214248	1.44871	1.44871
ENSMUSG00000021764.8	Ndufs4	0.286941	0.0214288	14.5763	14.5763
ENSMUSG00000032322.14	Pstpip1	0.518776	0.0213717	0.9953	0.9953
ENSMUSG00000075569.10	Rsph10b	-0.362292	0.0214276	1.74343	1.74343
ENSMUSG00000007097.14	Atp1a2	0.214271	0.0215016	198.364	198.364
ENSMUSG00000028420.13	Tmem38b	0.265319	0.0214987	1.89041	1.89041
ENSMUSG00000036594.15	H2-Aa	0.602867	0.0214808	0.931673	0.931673
ENSMUSG00000040687.16	Madd	-0.13478	0.0214546	29.8916	29.8916
ENSMUSG00000004849.14	Ap1s1	0.17379	0.0216005	90.9182	90.9182
ENSMUSG00000020133.8	2310011J03Rik	0.226252	0.0215832	15.9277	15.9277
ENSMUSG00000035045.17	Zc3h12b	-0.318358	0.0216022	3.67026	3.67026
ENSMUSG00000054381.5	Zfp747	0.228148	0.0216296	1.85177	1.85177
ENSMUSG00000024887.10	Asah2	-0.308841	0.0216778	0.941537	0.941537
ENSMUSG00000027864.9	Ptgfrn	-0.215687	0.0216719	5.87147	5.87147
ENSMUSG00000045392.8	Olfr1033	0.623349	0.021751	0.112595	0.112595
ENSMUSG00000046378.11	Asphd1	0.290333	0.0217416	15.4235	15.4235
ENSMUSG00000046792.8	Zfp787	0.231754	0.0216978	3.19685	3.19685
ENSMUSG00000050071.8	Bex1	0.217792	0.0217782	28.0803	28.0803
ENSMUSG00000075528.13	Aarsd1	0.169531	0.0217705	0.238533	0.238533
ENSMUSG00000091264.3	Smim13	-0.189683	0.0217716	47.1372	47.1372
ENSMUSG00000025475.17	Adgra1	-0.289165	0.0218617	10.3712	10.3712
ENSMUSG00000027430.12	Dtd1	0.177031	0.0219049	18.4437	18.4437
ENSMUSG00000039515.11	Ptpa	0.117102	0.0218805	31.9696	31.9696
ENSMUSG00000040616.3	Tmem51	0.309387	0.0218905	2.48819	2.48819
ENSMUSG00000006463.13	Zdhhc24	0.157723	0.0219683	8.25659	8.25659
ENSMUSG00000019917.10	Sept10	-0.329934	0.0219586	1.35907	1.35907
ENSMUSG00000026181.13	Ppm1f	0.131847	0.0220174	14.667	14.667
ENSMUSG00000025170.13	Rab40b	0.189096	0.0220448	17.9275	17.9275
ENSMUSG00000019820.11	Utrn	-0.241567	0.022094	4.05551	4.05551
ENSMUSG00000004360.9	9330159F19Rik	-0.103997	0.0221592	14.3952	14.3952
ENSMUSG00000020484.18	Xbp1	0.147012	0.0221958	19.27	19.27
ENSMUSG00000027962.14	Vcam1	0.246847	0.0222722	2.77866	2.77866
ENSMUSG00000029096.15	Htra3	0.384888	0.0222374	1.4945	1.4945
ENSMUSG00000035864.14	Syt1	-0.161733	0.0221419	243.612	243.612
ENSMUSG00000039168.15	Dap	0.288861	0.0222621	3.35451	3.35451
ENSMUSG00000042043.6	Tbca	0.253671	0.0222743	39.6742	39.6742
ENSMUSG00000055652.14	Klhl25	-0.253849	0.0222481	2.0594	2.0594
ENSMUSG00000056211.13	R3hdm1	-0.159835	0.0222767	14.1259	14.1259
ENSMUSG00000040811.15	Eml2	0.145227	0.0223154	41.8313	41.8313
ENSMUSG00000049303.10	Syt12	-0.212638	0.0223632	3.97043	3.97043
ENSMUSG00000050248.11	Evc2	0.271891	0.0224042	7.04915	7.04915
ENSMUSG00000020738.16	Sumo2	0.125156	0.0225206	35.2316	35.2316
ENSMUSG00000027770.5	Dhx36	-0.166294	0.0225014	8.47152	8.47152
ENSMUSG00000031703.8	Itfg1	-0.123248	0.0225171	14.9791	14.9791
ENSMUSG00000038403.10	Hjv	0.488037	0.0225307	1.44168	1.44168
ENSMUSG00000039738.16	Slx4	-0.287365	0.0225165	3.84357	3.84357
ENSMUSG00000044147.8	Arf6	0.146175	0.0224657	18.2026	18.2026
ENSMUSG00000079055.10	Slc8a3	-0.272063	0.0225147	3.85215	3.85215
ENSMUSG00000046714.7	Foxc2	0.64455	0.0225609	1.88577	1.88577
ENSMUSG00000004187.11	Kifc2	0.143906	0.0225932	136.317	136.317
ENSMUSG00000032518.6	Rpsa	0.206699	0.0226085	93.1313	93.1313
ENSMUSG00000042507.15	Elmsan1	0.197203	0.0226312	3.93355	3.93355
ENSMUSG00000020818.16	Mfsd11	-0.22548	0.0227086	4.50431	4.50431
ENSMUSG00000021508.11	Cxcl14	0.207531	0.0227295	66.2398	66.2398
ENSMUSG00000020321.15	Mdh1	-0.230212	0.0227901	223.118	223.118
ENSMUSG00000021131.14	Erh	0.224893	0.0228373	9.14332	9.14332
ENSMUSG00000043289.12	Mei4	0.74375	0.0228191	0.187256	0.187256
ENSMUSG00000070493.3	Chchd2	0.217823	0.022848	29.0735	29.0735
ENSMUSG00000033392.16	Clasp2	-0.173694	0.0228877	17.4387	17.4387
ENSMUSG00000054843.9	Atrnl1	-0.17684	0.0229614	26.5411	26.5411
ENSMUSG00000029334.14	Prkg2	0.239923	0.0230754	2.91022	2.91022
ENSMUSG00000033467.12	Crlf2	0.276651	0.0230778	13.8283	13.8283
ENSMUSG00000034345.14	Gtf2h5	0.14339	0.0230929	14.3822	14.3822
ENSMUSG00000040987.15	Mill2	0.519981	0.02299	0.816767	0.816767
ENSMUSG00000055373.8	Fut9	-0.365332	0.0230234	9.5749	9.5749
ENSMUSG00000059498.13	Fcgr3	0.283898	0.0230264	6.78581	6.78581
ENSMUSG00000091337.3	Eid1	0.158929	0.0230439	104.08	104.08
ENSMUSG00000028413.13	B4galt1	0.343434	0.0231114	1.65231	1.65231
ENSMUSG00000037643.14	Prkci	-0.199986	0.0231359	10.8749	10.8749
ENSMUSG00000020108.4	Ddit4	0.199668	0.0231881	14.3789	14.3789
ENSMUSG00000098274.7	Rpl24	0.241266	0.023193	0.302139	0.302139
ENSMUSG00000030048.5	Gkn3	0.580601	0.0232697	3.11388	3.11388
ENSMUSG00000028410.13	Dnaja1	-0.179396	0.0233073	26.6362	26.6362
ENSMUSG00000015002.18	Efr3a	-0.264595	0.0233891	9.58338	9.58338
ENSMUSG00000018986.10	Slfn3	0.7533	0.0234217	0.10333	0.10333
ENSMUSG00000042604.5	Kcna4	-0.22945	0.0234268	3.80137	3.80137
ENSMUSG00000074797.11	Itpa	0.167887	0.0234096	18.2512	18.2512
ENSMUSG00000095742.1	CAAA01147332.1	0.377639	0.0233796	22.5035	22.5035
ENSMUSG00000001829.17	Clpb	-0.238898	0.0235292	5.4098	5.4098
ENSMUSG00000004610.4	Etfb	0.222123	0.0234981	1.27386	1.27386
ENSMUSG00000005510.9	Ndufs3	0.181522	0.0235616	28.3556	28.3556
ENSMUSG00000016940.18	Kctd2	0.158172	0.0236101	22.5412	22.5412
ENSMUSG00000028454.16	Pigo	-0.213942	0.0235156	5.66499	5.66499
ENSMUSG00000040147.14	Maob	0.168947	0.0236094	9.94625	9.94625
ENSMUSG00000063142.15	Kcnma1	-0.266509	0.0235771	19.826	19.826
ENSMUSG00000075701.9	Selenos	0.184036	0.0234804	19.1849	19.1849
ENSMUSG00000095403.8	Gm21092	-0.478566	0.0236	3.34652	3.34652
ENSMUSG00000020456.17	Ogdh	-0.104622	0.0236495	52.2385	52.2385
ENSMUSG00000025757.12	Hspa4l	-0.298428	0.0236936	14.6122	14.6122
ENSMUSG00000029283.17	Cdc7	0.328066	0.0236904	3.00185	3.00185
ENSMUSG00000044788.10	Fads6	-0.17069	0.0236626	3.39614	3.39614
ENSMUSG00000059213.7	Ddn	0.27595	0.0237714	310.38	310.38
ENSMUSG00000072582.9	Ptrh2	0.219485	0.0237605	6.15083	6.15083
ENSMUSG00000020950.10	Foxg1	0.153732	0.0238376	17.6797	17.6797
ENSMUSG00000030098.15	Grip2	-0.386701	0.023826	3.19124	3.19124
ENSMUSG00000038023.12	Atp6v0a2	-0.180851	0.0238226	8.71759	8.71759
ENSMUSG00000030207.15	Fam234b	-0.0982626	0.0238734	36.0585	36.0585
ENSMUSG00000020441.6	2310033P09Rik	0.244872	0.0239128	8.35103	8.35103
ENSMUSG00000048078.16	Tenm4	-0.30559	0.023953	7.08802	7.08802
ENSMUSG00000060519.11	Tor3a	0.33876	0.0240521	1.99885	1.99885
ENSMUSG00000026842.16	Abl1	-0.196713	0.0241391	4.56559	4.56559
ENSMUSG00000036934.9	4921524J17Rik	0.248466	0.0242009	4.74933	4.74933
ENSMUSG00000043531.16	Sorcs1	-0.268882	0.0241838	5.54153	5.54153
ENSMUSG00000061544.13	Zfp229	-0.689781	0.0241554	0.382531	0.382531
ENSMUSG00000062234.14	Gak	-0.0975747	0.024205	18.8738	18.8738
ENSMUSG00000063765.12	Chadl	0.245175	0.0242105	2.83132	2.83132
ENSMUSG00000072066.7	6720489N17Rik	-0.315759	0.0241905	1.01221	1.01221
ENSMUSG00000094825.8	Gm3194	0.499504	0.0242442	0.103471	0.103471
ENSMUSG00000022519.14	Srl	-0.613611	0.0244643	1.25744	1.25744
ENSMUSG00000022885.16	St6gal1	0.191942	0.0244942	3.90172	3.90172
ENSMUSG00000026888.14	Grb14	-0.237292	0.0245518	2.83823	2.83823
ENSMUSG00000029782.19	Tmem209	-0.211542	0.0245359	2.7818	2.7818
ENSMUSG00000032977.9	Fam207a	0.190481	0.024525	8.63799	8.63799
ENSMUSG00000039004.6	Bmp6	0.544233	0.0243518	3.64796	3.64796
ENSMUSG00000041046.7	Ramp3	0.225706	0.024413	9.16824	9.16824
ENSMUSG00000044408.7	Sptssa	0.20529	0.024564	8.09284	8.09284
ENSMUSG00000048429.10	Timm29	0.112662	0.0245672	18.9712	18.9712
ENSMUSG00000048814.10	Lonrf2	-0.205523	0.0245283	23.1078	23.1078
ENSMUSG00000049630.6	C1ql3	0.203887	0.0244823	29.1869	29.1869
ENSMUSG00000055024.12	Ep300	-0.338152	0.0245814	6.3263	6.3263
ENSMUSG00000059336.14	Slc14a1	0.271282	0.0245206	2.29106	2.29106
ENSMUSG00000064225.6	Paqr9	-0.208939	0.0243941	7.50591	7.50591
ENSMUSG00000023755.10	Rhebl1	0.301665	0.0246996	2.25135	2.25135
ENSMUSG00000036667.14	Tcaf1	-0.139977	0.0246919	35.7539	35.7539
ENSMUSG00000042770.8	Hebp1	0.202621	0.0246922	7.15602	7.15602
ENSMUSG00000044674.6	Fzd1	0.207307	0.0247104	3.32836	3.32836
ENSMUSG00000031661.12	Nkd1	0.206457	0.0247513	4.14036	4.14036
ENSMUSG00000044576.6	Garem2	0.261034	0.02476	3.91439	3.91439
ENSMUSG00000023022.14	Lima1	0.303532	0.0248295	2.07241	2.07241
ENSMUSG00000026028.12	Trak2	-0.16847	0.0248173	24.7719	24.7719
ENSMUSG00000045414.7	Dipk2a	-0.292116	0.0248129	10.7983	10.7983
ENSMUSG00000036908.17	Unc93b1	0.270639	0.0248949	5.49177	5.49177
ENSMUSG00000033883.11	D3Ertd254e	-0.196172	0.0249396	4.29052	4.29052
ENSMUSG00000020697.16	Lig3	-0.342073	0.0250009	2.77285	2.77285
ENSMUSG00000001524.14	Gtf2h4	0.385342	0.0251199	4.1837	4.1837
ENSMUSG00000027272.5	Ubr1	-0.323792	0.0251041	5.82744	5.82744
ENSMUSG00000032174.5	Icam5	0.12938	0.0251114	45.3558	45.3558
ENSMUSG00000079450.11	Cldn34c1	0.335086	0.0250759	0.27578	0.27578
ENSMUSG00000069920.10	B3gnt9	0.345501	0.0251433	0.818909	0.818909
ENSMUSG00000001985.9	Grik3	-0.510562	0.0251835	7.59177	7.59177
ENSMUSG00000032288.9	Imp3	0.218114	0.0252139	18.1311	18.1311
ENSMUSG00000050856.16	Atp5k	0.306178	0.0252039	53.0153	53.0153
ENSMUSG00000038503.15	Mesd	-0.171551	0.0252512	5.16898	5.16898
ENSMUSG00000051985.12	Igfn1	0.34418	0.0254164	8.20856	8.20856
ENSMUSG00000028034.15	Fubp1	-0.207192	0.0254532	7.1247	7.1247
ENSMUSG00000032324.11	Tspan3	0.129574	0.0255104	50.0921	50.0921
ENSMUSG00000041540.16	Sox5	-0.306599	0.025536	3.32898	3.32898
ENSMUSG00000061603.8	Akap6	-0.27113	0.0255507	19.086	19.086
ENSMUSG00000078570.10	1110065P20Rik	0.24578	0.0255354	4.36488	4.36488
ENSMUSG00000048483.6	Zdhhc22	0.155252	0.0256681	22.2007	22.2007
ENSMUSG00000024096.17	Ralbp1	0.157316	0.0257368	21.4532	21.4532
ENSMUSG00000026496.11	Parp1	-0.127465	0.0257194	14.2021	14.2021
ENSMUSG00000030084.11	Plxna1	-0.23639	0.0257266	14.009	14.009
ENSMUSG00000006567.11	Atp7b	-0.378298	0.025783	0.402221	0.402221
ENSMUSG00000021228.15	Acot3	0.325033	0.0257932	0.811183	0.811183
ENSMUSG00000035835.14	Plppr3	0.212862	0.0258015	18.0847	18.0847
ENSMUSG00000019494.14	Cops6	0.151668	0.0258603	32.2752	32.2752
ENSMUSG00000030313.15	Dennd5b	-0.218291	0.0258655	4.72677	4.72677
ENSMUSG00000040372.2	Gpr63	-0.63864	0.025885	0.993123	0.993123
ENSMUSG00000003038.15	Hmgn2	0.174903	0.025963	13.7678	13.7678
ENSMUSG00000027598.16	Itch	-0.173386	0.0259825	5.53971	5.53971
ENSMUSG00000035048.13	Anapc13	0.287935	0.0259761	6.26144	6.26144
ENSMUSG00000036880.10	Acaa2	0.239703	0.025944	11.652	11.652
ENSMUSG00000016510.11	Mtif3	0.21848	0.0260305	1.8464	1.8464
ENSMUSG00000019699.16	Akt3	-0.248725	0.0261271	27.6999	27.6999
ENSMUSG00000029245.16	Epha5	-0.25533	0.0261174	6.31601	6.31601
ENSMUSG00000060938.14	Rpl26	0.253192	0.0261341	114.076	114.076
ENSMUSG00000015759.11	Cnih1	0.118765	0.0261766	27.4946	27.4946
ENSMUSG00000045036.15	Tmem232	-0.350114	0.026191	1.64443	1.64443
ENSMUSG00000023932.9	Cdc5l	-0.129245	0.0262946	16.55	16.55
ENSMUSG00000031429.14	Psmd10	0.174643	0.0262692	8.8931	8.8931
ENSMUSG00000031812.16	Map1lc3b	-0.129054	0.026291	24.0608	24.0608
ENSMUSG00000029561.17	Oasl2	0.621585	0.0263386	0.763186	0.763186
ENSMUSG00000064358.1	mt-Co3	-0.791702	0.0263819	37.8215	37.8215
ENSMUSG00000040035.14	Disp2	-0.190096	0.0264729	37.7485	37.7485
ENSMUSG00000046618.7	Olfml2a	0.501888	0.0264778	1.49455	1.49455
ENSMUSG00000041890.17	Git2	-0.191911	0.0265164	2.31303	2.31303
ENSMUSG00000024818.15	Slc25a45	0.416844	0.026608	1.3387	1.3387
ENSMUSG00000026344.9	Lypd1	0.250707	0.0265914	3.74269	3.74269
ENSMUSG00000041740.16	Rnf10	0.12867	0.0265639	38.4304	38.4304
ENSMUSG00000064125.14	Prr36	-0.196852	0.02659	11.5728	11.5728
ENSMUSG00000052087.14	Rgs14	0.171576	0.0266421	12.9911	12.9911
ENSMUSG00000078566.8	Bnip3	-0.188828	0.0267033	20.5354	20.5354
ENSMUSG00000029596.13	Sdsl	0.520127	0.0267872	1.34092	1.34092
ENSMUSG00000028066.15	Pmf1	0.349689	0.0268094	0.937621	0.937621
ENSMUSG00000020463.15	Ppp4r3b	-0.222533	0.0268328	8.0859	8.0859
ENSMUSG00000002342.17	Tmem161a	-0.281356	0.0270819	6.26626	6.26626
ENSMUSG00000005881.13	Ergic3	0.16484	0.0269353	39.359	39.359
ENSMUSG00000017400.10	Stac2	-0.217043	0.0271482	35.5293	35.5293
ENSMUSG00000020656.16	Grhl1	0.209476	0.0270632	3.8041	3.8041
ENSMUSG00000027011.14	Ube2e3	0.145005	0.0271014	15.4024	15.4024
ENSMUSG00000028159.14	Dapp1	0.399266	0.0269438	1.03584	1.03584
ENSMUSG00000031168.14	Ebp	-0.300674	0.0269987	4.63573	4.63573
ENSMUSG00000032342.13	Mto1	0.174682	0.0269958	4.48109	4.48109
ENSMUSG00000039985.14	Sinhcaf	0.899141	0.0270475	0.109998	0.109998
ENSMUSG00000041453.12	Rpl21	0.24382	0.027154	62.3984	62.3984
ENSMUSG00000042298.18	Ttc19	-0.188263	0.0269511	18.5152	18.5152
ENSMUSG00000050840.8	Cdh20	-0.217666	0.0270553	4.22004	4.22004
ENSMUSG00000091971.3	Hspa1a	0.247489	0.0270867	1.85473	1.85473
ENSMUSG00000106831.1	Ube2n-ps1	-0.381476	0.0271222	10.2048	10.2048
ENSMUSG00000039275.9	Foxk2	-0.23197	0.0272233	23.4133	23.4133
ENSMUSG00000001435.15	Col18a1	0.435005	0.027396	0.701281	0.701281
ENSMUSG00000002396.8	Ocel1	-0.249158	0.0273997	1.75034	1.75034
ENSMUSG00000008090.14	Fgfrl1	0.261838	0.027379	6.39226	6.39226
ENSMUSG00000030579.10	Tyrobp	0.28494	0.0273237	13.0113	13.0113
ENSMUSG00000031511.15	Arhgef7	-0.100177	0.027372	8.74444	8.74444
ENSMUSG00000039081.10	Zfp503	0.32803	0.0273287	0.635483	0.635483
ENSMUSG00000040009.6	Gnaz	-0.133545	0.0273151	27.5842	27.5842
ENSMUSG00000022433.19	Csnk1e	-0.10015	0.0274867	17.4551	17.4551
ENSMUSG00000027570.15	Col9a3	0.482494	0.0275739	2.08743	2.08743
ENSMUSG00000037999.13	Arap2	-0.181379	0.0275557	8.27183	8.27183
ENSMUSG00000038518.15	Jarid2	-0.221133	0.027506	4.14738	4.14738
ENSMUSG00000040265.16	Dnm3	-0.261504	0.0275737	5.80927	5.80927
ENSMUSG00000042750.7	Bex2	0.167709	0.0275592	194.652	194.652
ENSMUSG00000025531.14	Chm	-0.259258	0.0275935	7.9097	7.9097
ENSMUSG00000027858.13	Tspan2	-0.290816	0.0276691	8.45105	8.45105
ENSMUSG00000032604.16	Qars	-0.292435	0.0276552	7.44929	7.44929
ENSMUSG00000057058.16	Skap1	-0.560952	0.0276366	0.10109	0.10109
ENSMUSG00000042743.13	Sgtb	-0.141343	0.0276941	57.8714	57.8714
ENSMUSG00000037706.17	Cd81	-0.198853	0.0277854	62.3495	62.3495
ENSMUSG00000020486.18	Sept4	-0.262197	0.0279157	23.7493	23.7493
ENSMUSG00000022516.10	Nudt16l1	0.152729	0.0279086	11.6134	11.6134
ENSMUSG00000031385.14	Plxnb3	-0.298058	0.0279044	1.65399	1.65399
ENSMUSG00000035401.9	Emsy	-0.187247	0.027963	4.67131	4.67131
ENSMUSG00000073647.4	Gm10557	-0.979538	0.0279808	11.2739	11.2739
ENSMUSG00000020354.15	Sgcd	-0.665321	0.0280341	0.182899	0.182899
ENSMUSG00000039983.13	Ccdc32	0.130463	0.0280303	18.6733	18.6733
ENSMUSG00000055026.13	Gabrg3	-0.22183	0.028042	3.42838	3.42838
ENSMUSG00000001017.15	Chtop	0.0863125	0.0280987	39.4608	39.4608
ENSMUSG00000031196.13	F8	-0.708607	0.0280934	0.30574	0.30574
ENSMUSG00000053199.13	Arhgap20	-0.279895	0.0281001	8.08981	8.08981
ENSMUSG00000061601.15	Pclo	-0.196604	0.0281185	18.8568	18.8568
ENSMUSG00000047033.2	Pcdhb15	-0.44771	0.028149	1.0636	1.0636
ENSMUSG00000055210.4	Foxd2	0.841802	0.0282629	0.380435	0.380435
ENSMUSG00000059588.13	Calcrl	0.428792	0.0283003	1.05988	1.05988
ENSMUSG00000027088.10	Phospho2	-0.190924	0.0283539	3.88121	3.88121
ENSMUSG00000031731.16	Ap1g1	-0.150615	0.0283742	9.60713	9.60713
ENSMUSG00000048387.8	Osr1	0.618443	0.0284232	1.91	1.91
ENSMUSG00000073639.6	Rab18	-0.191148	0.0284545	17.037	17.037
ENSMUSG00000021392.8	Nol8	-0.14593	0.0285046	3.3562	3.3562
ENSMUSG00000030036.8	Mogs	0.194591	0.0285541	7.73328	7.73328
ENSMUSG00000026674.9	Ddr2	0.398266	0.0285963	1.81854	1.81854
ENSMUSG00000074886.11	Grk6	-0.0902839	0.0286265	16.7314	16.7314
ENSMUSG00000060572.17	Mfap2	0.3966	0.0286554	3.4897	3.4897
ENSMUSG00000043542.12	Zc2hc1a	-0.139952	0.0287136	18.3163	18.3163
ENSMUSG00000003581.14	Rnf215	0.15485	0.028871	9.73272	9.73272
ENSMUSG00000018548.15	Trim37	-0.178124	0.0288626	53.5988	53.5988
ENSMUSG00000020297.10	Nsg2	0.105486	0.0288101	156.269	156.269
ENSMUSG00000022680.14	Pdxdc1	-0.223215	0.0287606	8.45103	8.45103
ENSMUSG00000031671.11	Setd6	0.250656	0.0288065	5.70814	5.70814
ENSMUSG00000071636.8	Rimbp3	-0.400599	0.0288493	0.53264	0.53264
ENSMUSG00000079105.4	C7	-0.50541	0.0288691	0.526185	0.526185
ENSMUSG00000022176.11	Rem2	-0.489534	0.0290037	0.938062	0.938062
ENSMUSG00000047496.6	Rnf152	-0.549306	0.0289872	1.00407	1.00407
ENSMUSG00000073725.8	Lmbrd1	-0.189891	0.0289962	33.0159	33.0159
ENSMUSG00000021936.14	Mapk8	-0.251266	0.0290436	10.2308	10.2308
ENSMUSG00000025722.16	Wdr73	0.160816	0.0290906	8.72281	8.72281
ENSMUSG00000002668.8	Dennd1c	0.627749	0.0292102	0.423298	0.423298
ENSMUSG00000024793.14	Tnfrsf25	-0.784588	0.0292564	1.71797	1.71797
ENSMUSG00000028528.16	Dnajc6	-0.245663	0.029262	61.449	61.449
ENSMUSG00000031604.10	Msmo1	0.17527	0.029207	9.77921	9.77921
ENSMUSG00000032479.15	Map4	-0.102145	0.0292973	27.9511	27.9511
ENSMUSG00000034127.15	Tspan8	0.848357	0.0292922	0.53216	0.53216
ENSMUSG00000043004.13	Gng2	-0.225429	0.0292805	31.4317	31.4317
ENSMUSG00000061306.16	Slc38a10	0.171269	0.0292253	11.3417	11.3417
ENSMUSG00000063286.7	Gm8995	-0.432032	0.0292219	0.451815	0.451815
ENSMUSG00000021975.8	Ints9	-0.155502	0.0293641	2.33164	2.33164
ENSMUSG00000020883.18	Fbxl20	-0.174192	0.029406	5.49526	5.49526
ENSMUSG00000051855.15	Mest	-0.225153	0.0294251	6.07669	6.07669
ENSMUSG00000079436.3	Kcnj13	0.783423	0.029394	0.528122	0.528122
ENSMUSG00000022307.16	Oxr1	-0.218516	0.0295075	46.6488	46.6488
ENSMUSG00000001844.10	Zdhhc4	0.184951	0.0295675	7.37521	7.37521
ENSMUSG00000030247.9	Kcnj8	0.338505	0.0295751	1.26401	1.26401
ENSMUSG00000049553.11	Polr1a	-0.213306	0.0295441	3.41747	3.41747
ENSMUSG00000037940.17	Inpp4b	-0.389055	0.0296219	0.494015	0.494015
ENSMUSG00000041445.9	Mmrn2	0.540403	0.0296257	1.41677	1.41677
ENSMUSG00000018470.8	Kcnab3	-0.428305	0.0296942	9.76496	9.76496
ENSMUSG00000020687.13	Cdc27	-0.186568	0.029697	9.7713	9.7713
ENSMUSG00000026869.12	Psmd5	-0.218788	0.0296769	5.76219	5.76219
ENSMUSG00000073460.5	Pnldc1	-0.918052	0.029709	0.547307	0.547307
ENSMUSG00000021771.14	Vdac2	-0.150889	0.0297772	28.5311	28.5311
ENSMUSG00000041220.10	Elovl6	-0.20589	0.0298487	6.11991	6.11991
ENSMUSG00000043257.15	Pigv	0.326967	0.02984	1.6346	1.6346
ENSMUSG00000024472.9	Dcp2	-0.331091	0.0298782	7.92976	7.92976
ENSMUSG00000021876.15	Rnase4	0.223554	0.0300942	7.94667	7.94667
ENSMUSG00000025949.16	Pikfyve	-0.276055	0.0301205	3.02869	3.02869
ENSMUSG00000074006.3	Omp	-1.90502	0.030111	0.87495	0.87495
ENSMUSG00000026452.15	Syt2	-0.60605	0.0301572	3.32831	3.32831
ENSMUSG00000050732.9	Vamp8	0.302728	0.0302014	2.75966	2.75966
ENSMUSG00000055401.14	Fbxo6	0.207347	0.0303311	7.72944	7.72944
ENSMUSG00000014907.10	Naf1	0.16147	0.0303842	5.865	5.865
ENSMUSG00000028944.14	Prkag2	-0.129461	0.0304133	12.4068	12.4068
ENSMUSG00000038608.15	Dock10	-0.405367	0.0304451	1.39174	1.39174
ENSMUSG00000030108.14	Slc6a13	0.520837	0.0305309	4.88827	4.88827
ENSMUSG00000032096.16	Arcn1	-0.0953427	0.0305855	7.5129	7.5129
ENSMUSG00000002325.15	Irf9	0.370511	0.0306653	1.8326	1.8326
ENSMUSG00000038393.14	Txnip	0.3429	0.0306986	5.79804	5.79804
ENSMUSG00000022132.15	Cldn10	0.233771	0.0307484	7.35986	7.35986
ENSMUSG00000045083.14	Lingo2	-0.357181	0.030797	3.99405	3.99405
ENSMUSG00000055653.13	Gpc3	0.378915	0.0308533	2.58809	2.58809
ENSMUSG00000007950.9	Abhd8	0.1505	0.0309698	64.4342	64.4342
ENSMUSG00000070730.11	Rmdn3	0.149199	0.0309547	8.06025	8.06025
ENSMUSG00000027737.10	Slc7a11	0.372011	0.0310301	4.55816	4.55816
ENSMUSG00000029915.14	Clec5a	0.585611	0.0310876	0.505394	0.505394
ENSMUSG00000034265.8	Zdhhc14	0.129772	0.0310773	13.7115	13.7115
ENSMUSG00000092167.8	Gm3696	-0.3305	0.0310638	0.876229	0.876229
ENSMUSG00000028191.11	Bcl10	0.179242	0.0311601	2.21742	2.21742
ENSMUSG00000029992.14	Gfpt1	-0.18147	0.0311474	7.32242	7.32242
ENSMUSG00000023064.4	Sncg	0.745729	0.031285	1.47834	1.47834
ENSMUSG00000028073.15	Pear1	0.497997	0.031276	1.38234	1.38234
ENSMUSG00000036964.14	Trim17	-0.258113	0.0312774	1.28903	1.28903
ENSMUSG00000052727.6	Map1b	-0.213824	0.0312452	82.5219	82.5219
ENSMUSG00000021361.7	Tmem14c	0.224457	0.0313163	25.6266	25.6266
ENSMUSG00000023027.13	Atf1	0.329875	0.0313544	3.4854	3.4854
ENSMUSG00000079511.8	Gm42688	0.278118	0.0314225	0.224185	0.224185
ENSMUSG00000034161.8	Scx	0.46599	0.031512	1.74192	1.74192
ENSMUSG00000028991.15	Mtor	-0.232084	0.0315625	14.5008	14.5008
ENSMUSG00000078584.9	AU022252	-0.257733	0.0315589	2.95315	2.95315
ENSMUSG00000102543.5	Pcdhgc5	-0.207228	0.031635	16.8916	16.8916
ENSMUSG00000030302.16	Atp2b2	-0.201657	0.0316708	76.481	76.481
ENSMUSG00000068962.7	Zfp114	-0.354536	0.0317028	0.417356	0.417356
ENSMUSG00000004945.15	Tmem242	0.190507	0.031754	18.616	18.616
ENSMUSG00000028788.14	Ptp4a2	0.118296	0.0318043	30.0651	30.0651
ENSMUSG00000021235.13	Coq6	-0.262426	0.0318435	4.77546	4.77546
ENSMUSG00000003208.9	Yju2	0.209315	0.0319362	1.44288	1.44288
ENSMUSG00000009739.17	Pou6f1	-0.207925	0.0320378	24.0267	24.0267
ENSMUSG00000020376.17	Rnf130	-0.136132	0.0320012	26.5183	26.5183
ENSMUSG00000022750.18	Klhl22	-0.159652	0.0319952	15.6987	15.6987
ENSMUSG00000024030.7	Abcg1	-0.240284	0.032021	10.122	10.122
ENSMUSG00000026490.18	Cdc42bpa	-0.212381	0.032005	14.3772	14.3772
ENSMUSG00000053093.16	Myh7	0.322067	0.0319419	0.465373	0.465373
ENSMUSG00000028654.13	Mycl	0.273347	0.0321234	3.02343	3.02343
ENSMUSG00000020361.13	Hspa4	-0.201648	0.0321968	42.194	42.194
ENSMUSG00000025784.5	Clec3b	0.523601	0.032217	2.10998	2.10998
ENSMUSG00000035578.16	Iqcg	-0.537051	0.0322262	0.491383	0.491383
ENSMUSG00000040212.12	Emp3	0.630443	0.0322211	2.47772	2.47772
ENSMUSG00000091002.2	Tcerg1l	-0.396454	0.0322303	2.24141	2.24141
ENSMUSG00000032289.15	Thsd4	0.394538	0.0323485	0.846526	0.846526
ENSMUSG00000063229.15	Ldha	0.130916	0.0323362	75.7412	75.7412
ENSMUSG00000105867.2	Gm42517	0.212675	0.0323244	24.2417	24.2417
ENSMUSG00000040877.16	Wdr25	0.43048	0.0324075	1.36129	1.36129
ENSMUSG00000004894.10	Hapln2	-0.46873	0.0325251	2.56439	2.56439
ENSMUSG00000004996.9	Mri1	0.210894	0.0328442	4.61528	4.61528
ENSMUSG00000009406.13	Elk1	0.107748	0.0327717	12.4987	12.4987
ENSMUSG00000020903.13	Stx8	0.285726	0.032679	2.44637	2.44637
ENSMUSG00000022383.13	Ppara	0.759143	0.0327448	0.637357	0.637357
ENSMUSG00000024645.5	Timm21	-0.36784	0.0327838	2.47238	2.47238
ENSMUSG00000025228.5	Actr1a	-0.126714	0.0327971	46.9796	46.9796
ENSMUSG00000026851.9	BC005624	0.106433	0.0328301	21.0892	21.0892
ENSMUSG00000027099.9	Mtx2	-0.191333	0.0327151	6.62278	6.62278
ENSMUSG00000028633.7	Ctps	-0.118521	0.0326098	10.3543	10.3543
ENSMUSG00000028976.10	Slc2a5	-0.578424	0.0326954	1.66945	1.66945
ENSMUSG00000034402.3	Kcnh5	-0.594074	0.0326039	4.25948	4.25948
ENSMUSG00000034848.17	Ttc21b	-0.183284	0.032629	1.38343	1.38343
ENSMUSG00000036835.7	Psenen	0.238597	0.0328118	15.4402	15.4402
ENSMUSG00000039539.13	Sgcz	-0.484374	0.0325172	0.819633	0.819633
ENSMUSG00000040420.15	Cdh18	-0.294579	0.0327058	4.22112	4.22112
ENSMUSG00000040452.9	Cdh12	-0.399908	0.0326962	2.68213	2.68213
ENSMUSG00000058297.16	Spock2	-0.105158	0.0327725	161.508	161.508
ENSMUSG00000071291.10	Zfp58	-0.299016	0.0326316	1.02459	1.02459
ENSMUSG00000000441.17	Raf1	-0.135128	0.0329395	3.98302	3.98302
ENSMUSG00000000957.11	Mmp14	0.305165	0.0330312	2.16541	2.16541
ENSMUSG00000021610.8	Clptm1l	0.164043	0.0330501	31.9581	31.9581
ENSMUSG00000030500.6	Slc17a6	-0.509119	0.0329659	1.59554	1.59554
ENSMUSG00000031303.8	Map3k15	-0.39208	0.0329625	0.367173	0.367173
ENSMUSG00000032050.17	Rdx	-0.170674	0.0330761	15.3271	15.3271
ENSMUSG00000040562.12	Gstm2	0.538323	0.0330395	1.93189	1.93189
ENSMUSG00000055013.15	Agap1	-0.40502	0.0328884	6.15702	6.15702
ENSMUSG00000061702.10	Tmem91	-0.325177	0.0330743	2.358	2.358
ENSMUSG00000078302.5	Foxd1	0.485083	0.033077	0.902585	0.902585
ENSMUSG00000078652.9	Psme3	-0.121876	0.0329019	38.0803	38.0803
ENSMUSG00000021103.12	Mnat1	0.167948	0.0331539	3.0931	3.0931
ENSMUSG00000058715.11	Fcer1g	0.345606	0.0331904	6.44651	6.44651
ENSMUSG00000070304.12	Scn2b	-0.115295	0.0331775	66.2329	66.2329
ENSMUSG00000026630.9	Batf3	0.577003	0.0332595	1.11321	1.11321
ENSMUSG00000018126.15	Baiap2l2	-0.837528	0.0333764	1.49087	1.49087
ENSMUSG00000026154.4	Sdhaf4	0.254419	0.0334763	10.7239	10.7239
ENSMUSG00000022634.9	Yaf2	-0.101188	0.0335543	47.6524	47.6524
ENSMUSG00000023960.13	Enpp5	-0.100599	0.0335862	48.6911	48.6911
ENSMUSG00000045917.17	Tmem268	-0.378739	0.0335868	2.94125	2.94125
ENSMUSG00000021090.16	Lrrc9	-0.717647	0.0336374	0.211443	0.211443
ENSMUSG00000031229.16	Atrx	-0.404106	0.0336889	10.5901	10.5901
ENSMUSG00000039182.6	AW209491	-0.141057	0.0337478	6.35398	6.35398
ENSMUSG00000051695.6	Pcbp1	0.15243	0.0338177	83.7425	83.7425
ENSMUSG00000022948.16	Setd4	0.332382	0.0339432	1.89787	1.89787
ENSMUSG00000028709.3	Mob3c	-0.33817	0.0339691	1.71739	1.71739
ENSMUSG00000030805.14	Stx4a	0.180006	0.0339561	16.5282	16.5282
ENSMUSG00000034488.14	Edil3	-0.201508	0.0339832	10.0475	10.0475
ENSMUSG00000008035.12	Mid1ip1	0.160229	0.0340269	23.0335	23.0335
ENSMUSG00000031807.10	Pgls	0.205509	0.0340233	5.8845	5.8845
ENSMUSG00000020692.14	Nle1	0.26431	0.0341171	3.30262	3.30262
ENSMUSG00000028161.17	Ppp3ca	0.136773	0.0340871	162.19	162.19
ENSMUSG00000054708.17	Ankrd24	0.147031	0.0340974	6.45168	6.45168
ENSMUSG00000033316.14	Galnt9	-0.290977	0.0341715	19.6067	19.6067
ENSMUSG00000039428.11	Tmem135	-0.165071	0.0341804	6.72124	6.72124
ENSMUSG00000060988.12	Galnt13	-0.264597	0.0341544	3.85186	3.85186
ENSMUSG00000010122.14	Slc47a1	0.600379	0.0342164	3.27213	3.27213
ENSMUSG00000034825.14	Nrip3	-0.547067	0.0342333	21.0783	21.0783
ENSMUSG00000022098.10	Bmp1	0.144696	0.0342593	9.40214	9.40214
ENSMUSG00000005362.14	Crbn	-0.19648	0.0343623	7.15491	7.15491
ENSMUSG00000017686.17	Rhot1	-0.10197	0.0344666	9.36744	9.36744
ENSMUSG00000019539.11	Rcn3	0.56283	0.0343422	2.4212	2.4212
ENSMUSG00000025777.8	Gdap1	-0.131446	0.0344596	14.8346	14.8346
ENSMUSG00000027404.15	Snrpb	0.179125	0.0344394	26.6979	26.6979
ENSMUSG00000028629.9	Exo5	-0.255831	0.0344368	3.86922	3.86922
ENSMUSG00000028964.14	Park7	0.171181	0.0343906	35.8105	35.8105
ENSMUSG00000045062.4	Pcdhb7	0.285531	0.034432	2.14225	2.14225
ENSMUSG00000019370.10	Calm3	0.135063	0.0345931	748.879	748.879
ENSMUSG00000024870.6	Rab1b	0.148106	0.0345906	65.5578	65.5578
ENSMUSG00000037772.13	Mrpl23	0.334693	0.0345682	3.0263	3.0263
ENSMUSG00000051166.10	Eml5	-0.301971	0.0345812	7.10048	7.10048
ENSMUSG00000074715.3	Ccl28	0.401069	0.034599	0.934122	0.934122
ENSMUSG00000027132.3	Katnbl1	-0.228738	0.0346484	2.32011	2.32011
ENSMUSG00000031548.7	Sfrp1	0.302765	0.034668	3.8338	3.8338
ENSMUSG00000020241.13	Col6a2	0.305671	0.0347009	3.248	3.248
ENSMUSG00000028778.15	Hcrtr1	-0.687151	0.0347343	0.466211	0.466211
ENSMUSG00000032249.14	Anp32a	0.119472	0.034848	59.7733	59.7733
ENSMUSG00000005299.6	Letm1	-0.172391	0.0350809	10.23	10.23
ENSMUSG00000013584.5	Aldh1a2	0.479038	0.0349823	6.21121	6.21121
ENSMUSG00000018481.9	Appbp2	-0.167422	0.0352037	14.5663	14.5663
ENSMUSG00000020641.16	Rsad2	0.647917	0.0351577	0.369746	0.369746
ENSMUSG00000023030.16	Slc11a2	-0.179829	0.0350404	7.8136	7.8136
ENSMUSG00000023999.14	Kif6	-0.558196	0.0351723	0.236996	0.236996
ENSMUSG00000025157.8	Zdhhc16	0.156002	0.0352166	4.16238	4.16238
ENSMUSG00000026309.14	Ilkap	0.157749	0.0352527	5.63138	5.63138
ENSMUSG00000027076.10	Timm10	0.249551	0.0351608	18.4149	18.4149
ENSMUSG00000027680.15	Fxr1	-0.147301	0.0349926	8.01691	8.01691
ENSMUSG00000027792.11	Bche	0.585393	0.0350913	1.16537	1.16537
ENSMUSG00000033326.15	Kdm4a	-0.0960521	0.0352351	10.1791	10.1791
ENSMUSG00000034282.3	Evpl	0.25734	0.0351992	1.62294	1.62294
ENSMUSG00000038702.6	Dsel	-0.308297	0.0349291	3.10084	3.10084
ENSMUSG00000041623.17	D11Wsu47e	-0.307304	0.0350667	4.23411	4.23411
ENSMUSG00000049176.15	Frmpd4	-0.256593	0.0351748	10.0715	10.0715
ENSMUSG00000051367.8	Six1	0.989681	0.0350792	0.206961	0.206961
ENSMUSG00000067028.11	Cntnap5b	-0.376192	0.0350908	1.77466	1.77466
ENSMUSG00000031465.6	Angpt2	0.753487	0.0353149	0.448882	0.448882
ENSMUSG00000028998.6	Tomm7	0.251535	0.0353974	20.8755	20.8755
ENSMUSG00000039763.10	Dnajc28	-0.214162	0.0354009	3.00165	3.00165
ENSMUSG00000022489.6	Pde1b	0.101022	0.0354741	29.1904	29.1904
ENSMUSG00000019809.16	Pex3	-0.126242	0.0355438	4.75101	4.75101
ENSMUSG00000042520.16	Ubap2l	-0.130315	0.0355357	6.97324	6.97324
ENSMUSG00000026421.14	Csrp1	0.162883	0.0356572	83.4773	83.4773
ENSMUSG00000026558.13	Uck2	-0.254771	0.0356975	6.29495	6.29495
ENSMUSG00000037761.16	Actr5	0.265468	0.0356906	1.79814	1.79814
ENSMUSG00000041120.6	Nbl1	0.23239	0.035689	42.8003	42.8003
ENSMUSG00000003037.16	Rab8a	-0.284732	0.0358271	7.14865	7.14865
ENSMUSG00000026283.13	Ing5	0.170894	0.0358342	3.10568	3.10568
ENSMUSG00000002107.18	Celf2	-0.211438	0.0359105	18.696	18.696
ENSMUSG00000018574.14	Acadvl	0.181996	0.0359126	6.38594	6.38594
ENSMUSG00000025103.8	Btbd1	-0.121843	0.036051	33.2835	33.2835
ENSMUSG00000026676.7	Ccdc3	0.225271	0.03601	1.66289	1.66289
ENSMUSG00000029467.15	Atp2a2	-0.18345	0.03603	152.471	152.471
ENSMUSG00000032179.7	Bmp5	0.472253	0.0360202	0.345273	0.345273
ENSMUSG00000027447.6	Cst3	0.217182	0.0361007	511.413	511.413
ENSMUSG00000032462.14	Pik3cb	-0.161248	0.0361142	4.4738	4.4738
ENSMUSG00000039294.14	Cybc1	0.229015	0.0361476	3.49031	3.49031
ENSMUSG00000048027.9	Rgmb	-0.153193	0.0361479	10.6865	10.6865
ENSMUSG00000056342.16	Usp34	-0.208342	0.0361692	7.30558	7.30558
ENSMUSG00000026082.11	Rev1	-0.151716	0.0362085	3.16847	3.16847
ENSMUSG00000014158.12	Trpv4	0.56338	0.0362702	0.378422	0.378422
ENSMUSG00000031858.16	Mau2	-0.135847	0.036261	9.61689	9.61689
ENSMUSG00000024613.16	Tcof1	0.11838	0.036361	8.51343	8.51343
ENSMUSG00000054027.8	Nt5dc3	-0.134711	0.0363539	14.0778	14.0778
ENSMUSG00000020150.13	Gamt	0.254333	0.0364043	4.48259	4.48259
ENSMUSG00000021453.2	Gadd45g	0.36871	0.03652	5.6557	5.6557
ENSMUSG00000021792.15	Prxl2a	0.147152	0.0365742	28.6257	28.6257
ENSMUSG00000026088.15	Mitd1	-0.275239	0.0366228	2.08696	2.08696
ENSMUSG00000026172.12	Bcs1l	-0.176289	0.0366238	7.09427	7.09427
ENSMUSG00000020925.16	Ccdc43	0.163385	0.0366612	4.89298	4.89298
ENSMUSG00000037568.12	Vash2	-0.745956	0.036702	0.518658	0.518658
ENSMUSG00000042787.15	Exog	-0.143241	0.0366951	3.39451	3.39451
ENSMUSG00000090691.3	Gm3667	-0.29349	0.0367244	0.669172	0.669172
ENSMUSG00000028538.12	St3gal3	-0.130787	0.0367871	16.2855	16.2855
ENSMUSG00000028889.17	Yrdc	0.160835	0.0368222	7.40381	7.40381
ENSMUSG00000031210.10	Gpr165	-0.440005	0.0368129	1.18528	1.18528
ENSMUSG00000050545.10	Fam228b	0.463749	0.036782	1.36573	1.36573
ENSMUSG00000018387.12	Shroom1	0.173364	0.03691	3.40562	3.40562
ENSMUSG00000020528.14	Prpsap2	0.145775	0.0369067	15.7589	15.7589
ENSMUSG00000024064.14	Galnt14	-0.379002	0.0369307	1.78306	1.78306
ENSMUSG00000038187.14	Btbd10	-0.127998	0.0369052	18.0191	18.0191
ENSMUSG00000039474.13	Wfs1	0.293473	0.0368884	50.3475	50.3475
ENSMUSG00000047181.12	Samd14	0.27753	0.0370071	9.57523	9.57523
ENSMUSG00000055943.5	Emc7	-0.1084	0.0370461	19.0634	19.0634
ENSMUSG00000038623.9	Tm6sf1	-0.202688	0.0370948	2.58361	2.58361
ENSMUSG00000078851.4	Hist3h2a	-0.164702	0.0371015	2.67181	2.67181
ENSMUSG00000021592.17	Arsk	0.253012	0.0371631	1.33527	1.33527
ENSMUSG00000022710.17	Usp7	-0.160687	0.0371878	23.1577	23.1577
ENSMUSG00000030532.6	Hddc3	-0.260328	0.0371696	0.763771	0.763771
ENSMUSG00000022629.17	Kif21a	-0.190353	0.0372926	38.4024	38.4024
ENSMUSG00000057181.15	5730455P16Rik	-0.137853	0.0372308	18.7469	18.7469
ENSMUSG00000066894.14	Vsig10	0.749996	0.0372765	0.386912	0.386912
ENSMUSG00000079317.10	Trappc2	0.12577	0.0372571	6.78761	6.78761
ENSMUSG00000001228.14	Uhrf1	-0.982008	0.0374404	0.211087	0.211087
ENSMUSG00000000197.8	Nalcn	-0.22172	0.0375366	7.43678	7.43678
ENSMUSG00000019803.11	Nr2e1	0.197075	0.0375555	4.67372	4.67372
ENSMUSG00000020473.13	Aebp1	0.571047	0.0375765	11.9458	11.9458
ENSMUSG00000024487.5	Yipf5	0.110562	0.0375528	10.5328	10.5328
ENSMUSG00000026687.14	Aldh9a1	0.175653	0.0376578	9.20011	9.20011
ENSMUSG00000027184.14	Caprin1	-0.185216	0.0376873	19.3854	19.3854
ENSMUSG00000000600.15	Krit1	-0.181595	0.0379738	2.33416	2.33416
ENSMUSG00000002617.14	Zfp40	-0.197268	0.0380198	5.33283	5.33283
ENSMUSG00000005802.12	Slc30a4	-0.181981	0.0379637	12.8245	12.8245
ENSMUSG00000021773.11	Comtd1	0.275269	0.0379867	0.775948	0.775948
ENSMUSG00000022205.15	Sub1	0.163535	0.0379931	57.6455	57.6455
ENSMUSG00000024790.8	Sac3d1	0.263782	0.0378226	7.85902	7.85902
ENSMUSG00000033419.15	Snap91	-0.133621	0.0377883	51.6061	51.6061
ENSMUSG00000037400.17	Atp11b	-0.164529	0.0378581	15.0775	15.0775
ENSMUSG00000041658.12	Rragb	-0.167419	0.0378359	21.5311	21.5311
ENSMUSG00000042734.6	Ttc9	-0.169422	0.0378906	9.42455	9.42455
ENSMUSG00000064294.12	Aox3	0.62143	0.037818	0.582288	0.582288
ENSMUSG00000067424.13	Zfp563	-0.367907	0.0380192	2.46363	2.46363
ENSMUSG00000071855.5	Ccdc112	0.172611	0.0380198	3.30072	3.30072
ENSMUSG00000078695.8	Cisd3	0.220192	0.0379909	24.1546	24.1546
ENSMUSG00000035735.10	Dagla	-0.11896	0.0380623	28.1896	28.1896
ENSMUSG00000018401.17	Mtmr4	-0.210377	0.0381023	12.8031	12.8031
ENSMUSG00000043008.9	Klhl6	-0.430305	0.0381278	0.649139	0.649139
ENSMUSG00000015829.13	Tnr	-0.314964	0.0381878	15.7513	15.7513
ENSMUSG00000041057.10	Wdr43	-0.209866	0.0381913	5.04972	5.04972
ENSMUSG00000026188.11	Tmem169	-0.238488	0.0382491	5.6108	5.6108
ENSMUSG00000040152.8	Thbs1	0.588068	0.0382767	0.632632	0.632632
ENSMUSG00000061455.13	Stx17	-0.255196	0.0382671	4.76841	4.76841
ENSMUSG00000079737.4	3110001I22Rik	0.646421	0.0383456	0.444263	0.444263
ENSMUSG00000037499.9	Nenf	0.216704	0.0383686	35.4891	35.4891
ENSMUSG00000009927.9	Rps25	0.224369	0.0383984	40.3123	40.3123
ENSMUSG00000020485.14	Supt4a	0.22979	0.0384519	27.5012	27.5012
ENSMUSG00000078864.10	Gm14322	-0.414817	0.0384404	1.31049	1.31049
ENSMUSG00000010529.6	Gm266	0.462477	0.0385281	2.01534	2.01534
ENSMUSG00000021149.8	Gtpbp4	-0.151021	0.038513	3.80843	3.80843
ENSMUSG00000004961.7	Syt5	0.13063	0.0386169	77.8811	77.8811
ENSMUSG00000025656.17	Arhgef9	-0.120368	0.0386414	56.5689	56.5689
ENSMUSG00000022528.8	Hes1	0.277181	0.0386789	5.15909	5.15909
ENSMUSG00000000303.12	Cdh1	0.626176	0.0387556	1.15446	1.15446
ENSMUSG00000016995.17	Matn4	0.227156	0.0387954	2.04026	2.04026
ENSMUSG00000020844.6	Nxn	0.263884	0.0387815	2.92691	2.92691
ENSMUSG00000024835.15	Coro1b	-0.215646	0.0387459	15.8562	15.8562
ENSMUSG00000090247.7	Bloc1s1	0.279929	0.0388838	0.28425	0.28425
ENSMUSG00000027104.18	Atf2	-0.124665	0.0389683	16.1767	16.1767
ENSMUSG00000027652.15	Ralgapb	-0.183804	0.0389596	12.0048	12.0048
ENSMUSG00000032252.14	Glce	-0.161395	0.0389911	4.94653	4.94653
ENSMUSG00000059263.9	Usp47	-0.143752	0.0389744	7.21197	7.21197
ENSMUSG00000000632.13	Sez6	-0.239253	0.0390615	30.6708	30.6708
ENSMUSG00000038274.13	Fau	0.214975	0.0390751	96.1032	96.1032
ENSMUSG00000006519.11	Cyba	0.317607	0.0391445	4.32188	4.32188
ENSMUSG00000032959.12	Pebp1	0.142457	0.0392086	164.923	164.923
ENSMUSG00000023972.10	Ptk7	0.231992	0.0392967	2.0828	2.0828
ENSMUSG00000031351.15	Zfp185	0.514183	0.0392963	0.472928	0.472928
ENSMUSG00000005687.14	Bcas2	0.104316	0.0393827	11.6689	11.6689
ENSMUSG00000025905.13	Oprk1	-1.02753	0.0393752	0.196912	0.196912
ENSMUSG00000034401.16	Spata6	0.37738	0.03938	0.539981	0.539981
ENSMUSG00000035505.14	Cox18	0.196776	0.0394106	4.70302	4.70302
ENSMUSG00000035781.14	R3hdm4	0.106009	0.0395069	33.1557	33.1557
ENSMUSG00000020325.10	Fstl3	0.376713	0.0395316	0.413746	0.413746
ENSMUSG00000021906.14	Oxnad1	-0.191093	0.0396129	2.25828	2.25828
ENSMUSG00000018800.14	Abca5	-0.283123	0.0397248	4.78968	4.78968
ENSMUSG00000019772.5	Vip	0.176014	0.0397513	17.8308	17.8308
ENSMUSG00000019872.13	Smpdl3a	0.147108	0.0396945	11.0635	11.0635
ENSMUSG00000040389.15	Wdr47	-0.205733	0.0396954	30.2409	30.2409
ENSMUSG00000048279.19	Sacs	-0.311823	0.0397586	4.97225	4.97225
ENSMUSG00000031591.14	Asah1	0.130131	0.0398154	15.9899	15.9899
ENSMUSG00000005370.4	Msh6	-0.130768	0.0398548	4.12357	4.12357
ENSMUSG00000028655.11	Mfsd2a	-0.247252	0.0399229	8.3623	8.3623
ENSMUSG00000037279.13	Ovol2	0.250342	0.0399543	5.29869	5.29869
ENSMUSG00000032235.15	Ice2	0.332618	0.0399988	1.25215	1.25215
ENSMUSG00000034575.13	Tent4a	-0.127779	0.0401016	4.98784	4.98784
ENSMUSG00000021094.10	Dhrs7	0.157191	0.0402408	6.30185	6.30185
ENSMUSG00000019923.14	Zwint	0.0844565	0.0402649	183.802	183.802
ENSMUSG00000030435.16	U2af2	0.118888	0.0402939	34.441	34.441
ENSMUSG00000017760.16	Ctsa	0.11905	0.0403862	18.6253	18.6253
ENSMUSG00000053799.7	Exoc6	-0.112141	0.0404256	12.3645	12.3645
ENSMUSG00000022358.7	Fbxo32	-0.260943	0.0404608	2.10948	2.10948
ENSMUSG00000026830.9	Ermn	-0.413121	0.0405644	3.31829	3.31829
ENSMUSG00000019232.14	Etnppl	-0.35733	0.0407096	2.35043	2.35043
ENSMUSG00000022054.11	Nefm	-0.36244	0.0407516	28.5532	28.5532
ENSMUSG00000061607.15	Mdc1	-0.333467	0.0407602	2.86591	2.86591
ENSMUSG00000063605.5	Ccdc102a	0.538853	0.0407295	0.662695	0.662695
ENSMUSG00000025007.13	Aldh18a1	-0.202441	0.0408955	5.86487	5.86487
ENSMUSG00000025224.16	Gbf1	-0.181213	0.0408343	9.14736	9.14736
ENSMUSG00000031523.16	Dlc1	-0.196714	0.0408902	4.95106	4.95106
ENSMUSG00000032014.6	Oaf	0.349891	0.0409148	5.0972	5.0972
ENSMUSG00000091474.2	2610021A01Rik	-0.244558	0.0408559	3.49236	3.49236
ENSMUSG00000047821.16	Trim16	-0.654043	0.0409894	0.295631	0.295631
ENSMUSG00000025492.6	Ifitm3	0.36762	0.0410553	11.7621	11.7621
ENSMUSG00000036775.13	Decr2	0.103364	0.0411593	14.0709	14.0709
ENSMUSG00000029843.4	Slc13a4	0.592148	0.0412349	5.9184	5.9184
ENSMUSG00000025138.14	Sirt7	0.19421	0.0412724	8.14366	8.14366
ENSMUSG00000068617.5	Efcab1	0.30689	0.0413237	1.43323	1.43323
ENSMUSG00000062040.14	Zfp27	-0.165942	0.0413809	4.23398	4.23398
ENSMUSG00000023088.17	Abcc1	-0.168514	0.0414246	1.7269	1.7269
ENSMUSG00000002103.15	Acp2	-0.107905	0.0419711	12.305	12.305
ENSMUSG00000004364.14	Cul3	-0.176463	0.0415881	29.1541	29.1541
ENSMUSG00000021752.13	Kctd6	0.15354	0.0419272	9.73563	9.73563
ENSMUSG00000028902.4	Sf3a3	0.133543	0.0419353	9.97544	9.97544
ENSMUSG00000031375.17	Bgn	0.365717	0.041586	3.65015	3.65015
ENSMUSG00000032243.8	Itga11	0.408995	0.0418285	0.704246	0.704246
ENSMUSG00000033295.14	Ptprf	-0.246077	0.0416867	14.8723	14.8723
ENSMUSG00000033669.8	Zfp7	-0.198238	0.0416597	1.12454	1.12454
ENSMUSG00000035873.8	Pawr	0.389245	0.0417918	1.4495	1.4495
ENSMUSG00000036368.8	Rmdn2	-0.282264	0.0418018	1.34524	1.34524
ENSMUSG00000037014.4	Sstr4	-0.505033	0.0415335	5.18856	5.18856
ENSMUSG00000037593.11	Rskr	0.291827	0.0416173	4.71008	4.71008
ENSMUSG00000038331.15	Satb2	-0.195161	0.0414736	13.4671	13.4671
ENSMUSG00000038872.10	Zfhx3	0.35558	0.0417644	0.408019	0.408019
ENSMUSG00000042116.3	Vwa1	0.226965	0.0419812	5.62404	5.62404
ENSMUSG00000047143.3	Dmrta2	0.379075	0.0419419	1.25613	1.25613
ENSMUSG00000050295.4	Foxc1	0.424365	0.0415163	2.01599	2.01599
ENSMUSG00000052675.11	Zfp112	-0.182303	0.0414569	2.15633	2.15633
ENSMUSG00000055633.6	Zfp580	0.221303	0.0419902	14.5931	14.5931
ENSMUSG00000062352.14	Itgb1bp1	0.185661	0.0419572	3.5507	3.5507
ENSMUSG00000062931.15	Zfp938	-0.17676	0.0418994	7.9228	7.9228
ENSMUSG00000063063.12	Ctnna2	-0.120562	0.0419738	19.94	19.94
ENSMUSG00000066721.3	Zfp575	0.158969	0.0417174	4.98103	4.98103
ENSMUSG00000067242.11	Lgi1	-0.127827	0.0416962	9.78173	9.78173
ENSMUSG00000103092.1	Pcdha5	-0.289861	0.0417602	0.85133	0.85133
ENSMUSG00000034088.15	Hdlbp	-0.166156	0.0420252	18.7927	18.7927
ENSMUSG00000051212.8	Gpr183	0.517055	0.0420561	0.464564	0.464564
ENSMUSG00000004535.12	Tax1bp1	-0.110498	0.0421577	15.6493	15.6493
ENSMUSG00000049658.13	Bdp1	-0.24983	0.0421744	3.68184	3.68184
ENSMUSG00000021666.16	Gfm2	-0.20862	0.0423603	3.46549	3.46549
ENSMUSG00000022415.12	Syngr1	-0.139072	0.0423071	135.516	135.516
ENSMUSG00000026019.15	Wdr12	-0.15303	0.0423043	2.90862	2.90862
ENSMUSG00000031373.4	Car5b	0.309147	0.0423543	0.60638	0.60638
ENSMUSG00000032741.9	Tpcn1	0.150452	0.0422746	7.3678	7.3678
ENSMUSG00000037843.6	Vstm2l	0.220954	0.0423635	101.646	101.646
ENSMUSG00000042396.10	Rbm7	0.14333	0.0423637	5.02776	5.02776
ENSMUSG00000068566.12	Myadm	-0.141675	0.0423869	14.9103	14.9103
ENSMUSG00000021611.9	Tert	0.589535	0.0424096	0.451648	0.451648
ENSMUSG00000020085.15	Aifm2	0.315578	0.0424763	1.44896	1.44896
ENSMUSG00000071054.12	Safb	-0.131665	0.0424755	18.0838	18.0838
ENSMUSG00000020814.13	Mxra7	0.315804	0.0425118	5.34186	5.34186
ENSMUSG00000006014.16	Prg4	0.835287	0.0425624	3.93677	3.93677
ENSMUSG00000115338.2	Pnp	0.267243	0.0425762	0.653749	0.653749
ENSMUSG00000006800.14	Sulf2	-0.216208	0.0427298	21.0976	21.0976
ENSMUSG00000025964.15	Adam23	-0.171323	0.0427393	10.8214	10.8214
ENSMUSG00000034940.15	Synrg	-0.167842	0.0426977	10.2644	10.2644
ENSMUSG00000041231.15	Ublcp1	-0.183567	0.0427401	15.2048	15.2048
ENSMUSG00000052459.13	Atp6v1a	-0.176448	0.0426136	81.6382	81.6382
ENSMUSG00000058546.8	Rpl23a	0.211627	0.0426386	4.07832	4.07832
ENSMUSG00000079419.4	Ms4a6c	0.701311	0.042655	0.15768	0.15768
ENSMUSG00000014195.15	Dnajc7	0.139769	0.042777	25.8573	25.8573
ENSMUSG00000027363.15	Usp8	-0.103073	0.0427944	15.3184	15.3184
ENSMUSG00000053465.6	Hs6st3	-0.582281	0.0428886	4.99	4.99
ENSMUSG00000000958.10	Slc7a7	0.569714	0.0430087	0.528053	0.528053
ENSMUSG00000022376.8	Adcy8	-0.29565	0.043049	2.506	2.506
ENSMUSG00000025795.8	Rassf3	0.140317	0.0430281	18.0455	18.0455
ENSMUSG00000071862.3	Lrrtm2	-0.258943	0.0430963	9.96338	9.96338
ENSMUSG00000028322.11	Exosc3	0.268174	0.0431468	4.48595	4.48595
ENSMUSG00000020605.9	Hs1bp3	0.222353	0.0432019	4.42707	4.42707
ENSMUSG00000027397.14	Slc20a1	-0.130826	0.0432429	20.216	20.216
ENSMUSG00000062376.7	Borcs7	0.143289	0.0432552	13.1056	13.1056
ENSMUSG00000042429.8	Adora1	-0.179333	0.0432866	17.7342	17.7342
ENSMUSG00000032802.8	Srxn1	-0.113277	0.0434967	28.8451	28.8451
ENSMUSG00000049878.13	Rlf	-0.143675	0.0434779	4.26239	4.26239
ENSMUSG00000051111.16	Sv2c	-0.241014	0.0434703	2.23303	2.23303
ENSMUSG00000025484.9	Bet1l	0.165655	0.0435255	4.96064	4.96064
ENSMUSG00000029028.14	Lrrc47	0.106773	0.0436075	13.8161	13.8161
ENSMUSG00000040387.16	Klhl32	-0.290703	0.0435965	1.71271	1.71271
ENSMUSG00000049439.13	Cyp20a1	0.268389	0.0435662	3.96246	3.96246
ENSMUSG00000024304.14	Cdh2	-0.110452	0.0436797	12.3418	12.3418
ENSMUSG00000023832.14	Acat2	-0.205172	0.0437609	13.1832	13.1832
ENSMUSG00000026787.3	Gad2	-0.171891	0.0437596	27.8453	27.8453
ENSMUSG00000040703.11	Cyp2s1	-0.416015	0.0437995	0.480088	0.480088
ENSMUSG00000040747.9	Cd53	0.273689	0.0437759	3.46284	3.46284
ENSMUSG00000047213.14	Ythdf3	-0.162008	0.0438206	13.6907	13.6907
ENSMUSG00000058099.16	Nfam1	0.304022	0.0437869	0.466981	0.466981
ENSMUSG00000029729.12	Zkscan1	-0.142819	0.0438944	5.45418	5.45418
ENSMUSG00000044442.11	N6amt1	0.161191	0.0438917	4.19094	4.19094
ENSMUSG00000063171.4	Rps4l	0.304304	0.0439205	12.4329	12.4329
ENSMUSG00000004897.16	Hdgf	0.0984719	0.0439904	55.8257	55.8257
ENSMUSG00000031672.8	Got2	-0.099982	0.0439628	43.7341	43.7341
ENSMUSG00000041203.9	Trir	0.223785	0.043991	54.2109	54.2109
ENSMUSG00000005973.6	Rcn1	0.154187	0.044273	6.62406	6.62406
ENSMUSG00000006344.17	Ggt5	0.607878	0.0442936	0.456541	0.456541
ENSMUSG00000021991.9	Cacna2d3	-0.173063	0.0442236	9.34068	9.34068
ENSMUSG00000024800.8	Rpp30	-0.194126	0.0441802	1.63368	1.63368
ENSMUSG00000026414.13	Tnnt2	0.240227	0.0442347	1.40601	1.40601
ENSMUSG00000026739.13	Bmi1	-0.119211	0.0441393	9.62311	9.62311
ENSMUSG00000048550.17	Thnsl1	-0.181925	0.0442684	4.85975	4.85975
ENSMUSG00000070866.4	Zfp804a	-0.253714	0.0441248	2.62794	2.62794
ENSMUSG00000096740.8	Lbhd1	0.890898	0.0442103	0.965549	0.965549
ENSMUSG00000097328.7	Tnfsf12	0.287203	0.0441331	3.90359	3.90359
ENSMUSG00000118458.1	AL844494.3	-0.413855	0.0443332	0.484176	0.484176
ENSMUSG00000025728.16	Pigq	-0.128041	0.0443673	14.2249	14.2249
ENSMUSG00000027777.15	Schip1	0.107158	0.0443824	1.04111	1.04111
ENSMUSG00000023915.5	Tnfrsf21	-0.119569	0.0444499	15.9262	15.9262
ENSMUSG00000078137.1	Ankrd63	0.230256	0.0444477	6.47963	6.47963
ENSMUSG00000020895.14	Tmem107	0.288773	0.0445678	4.18562	4.18562
ENSMUSG00000021189.11	Atxn3	-0.194374	0.0446887	5.4153	5.4153
ENSMUSG00000027774.16	Gfm1	-0.191336	0.0446366	9.2259	9.2259
ENSMUSG00000038387.9	Rras	0.270969	0.0445195	7.4442	7.4442
ENSMUSG00000038615.17	Nfe2l1	-0.119063	0.0446769	69.4293	69.4293
ENSMUSG00000045827.10	Serpinb9	0.226345	0.0445311	2.42917	2.42917
ENSMUSG00000051062.6	Fbll1	0.216745	0.0446841	20.2595	20.2595
ENSMUSG00000052423.14	B4galt3	-0.143631	0.0445841	4.58204	4.58204
ENSMUSG00000053774.9	Ubxn7	-0.177205	0.044673	3.71811	3.71811
ENSMUSG00000050052.12	Tdrp	0.204429	0.0447128	3.78916	3.78916
ENSMUSG00000001120.15	Pcbp3	-0.456543	0.0447526	21.7001	21.7001
ENSMUSG00000022472.16	Desi1	-0.103789	0.0448214	21.0849	21.0849
ENSMUSG00000040479.11	Dgkz	0.154532	0.0448202	133.505	133.505
ENSMUSG00000103144.1	Pcdhga1	-0.350468	0.0448357	0.647227	0.647227
ENSMUSG00000002265.16	Peg3	-0.248968	0.0449044	27.4788	27.4788
ENSMUSG00000019763.11	Rmnd1	-0.18648	0.0449301	3.09651	3.09651
ENSMUSG00000024937.15	Ehbp1l1	0.245019	0.0449255	4.17688	4.17688
ENSMUSG00000053368.13	Rxfp2	-0.659365	0.0448861	0.250275	0.250275
ENSMUSG00000028461.12	Ccdc107	0.226089	0.0450255	9.03995	9.03995
ENSMUSG00000005483.10	Dnajb1	0.107768	0.0451397	20.1563	20.1563
ENSMUSG00000014177.10	Tvp23b	0.184963	0.0451592	7.644	7.644
ENSMUSG00000024120.12	Lrpprc	-0.143019	0.0451012	8.06545	8.06545
ENSMUSG00000027339.15	Rassf2	0.185354	0.0451652	5.14485	5.14485
ENSMUSG00000038351.14	Sgsm2	0.148897	0.0451596	24.3012	24.3012
ENSMUSG00000006362.16	Cbfa2t3	0.184191	0.0451932	4.48288	4.48288
ENSMUSG00000032458.6	Copb2	-0.0821483	0.0452349	14.1209	14.1209
ENSMUSG00000029759.9	Pon3	-0.496048	0.045281	0.430058	0.430058
ENSMUSG00000023033.14	Scn8a	-0.15856	0.0453182	31.5651	31.5651
ENSMUSG00000028165.9	Cisd2	0.0923619	0.0453501	6.81164	6.81164
ENSMUSG00000053119.11	Chmp3	0.113915	0.0454012	29.2855	29.2855
ENSMUSG00000024411.10	Aqp4	0.175174	0.0454246	18.5406	18.5406
ENSMUSG00000004609.11	Cd33	0.281217	0.046318	1.68843	1.68843
ENSMUSG00000005871.15	Apc	-0.309495	0.0458715	28.912	28.912
ENSMUSG00000010825.17	Grid2ip	-0.348758	0.0463107	0.751712	0.751712
ENSMUSG00000019732.14	Calr3	-0.493281	0.0457954	0.85869	0.85869
ENSMUSG00000019876.15	Pkib	-0.291557	0.0461978	0.736015	0.736015
ENSMUSG00000019944.14	Rhobtb1	0.425057	0.0462236	1.18845	1.18845
ENSMUSG00000020114.12	Cand1	-0.186049	0.045634	17.1058	17.1058
ENSMUSG00000020143.15	Dock2	0.269992	0.0460694	0.482139	0.482139
ENSMUSG00000020708.12	Psmc5	0.110571	0.0455455	97.0785	97.0785
ENSMUSG00000021222.9	Dcaf4	0.184435	0.0456468	6.36401	6.36401
ENSMUSG00000021767.18	Kat6b	-0.176248	0.0462748	5.17797	5.17797
ENSMUSG00000022295.8	Atp6v1c1	-0.18125	0.0458251	40.3856	40.3856
ENSMUSG00000026933.17	Camsap1	-0.258423	0.0461764	16.6641	16.6641
ENSMUSG00000027889.17	Ampd2	-0.288534	0.0458364	14.5698	14.5698
ENSMUSG00000030342.8	Cd9	0.186859	0.0462986	9.66289	9.66289
ENSMUSG00000031950.7	Gabarapl2	0.169898	0.0463451	26.9812	26.9812
ENSMUSG00000032475.15	Nck1	-0.205094	0.0457198	3.58065	3.58065
ENSMUSG00000038690.15	Atp5j2	0.245943	0.045918	20.0592	20.0592
ENSMUSG00000044502.16	Bod1	0.140557	0.0455934	38.2002	38.2002
ENSMUSG00000046352.7	Gjb2	0.434011	0.0458981	7.80956	7.80956
ENSMUSG00000046480.6	Scn4b	-0.454773	0.046007	10.8579	10.8579
ENSMUSG00000046794.9	Ppp1r3b	0.512561	0.0463078	0.323303	0.323303
ENSMUSG00000047139.9	Cd24a	-0.598487	0.0456766	1.09579	1.09579
ENSMUSG00000047238.4	Mageh1	0.175965	0.0463275	16.2572	16.2572
ENSMUSG00000048234.13	Rnf149	0.172275	0.045998	5.92571	5.92571
ENSMUSG00000048410.17	Zfp407	-0.303786	0.0459415	1.14066	1.14066
ENSMUSG00000049606.16	Zfp644	-0.19139	0.046086	3.78932	3.78932
ENSMUSG00000051527.11	Usp29	-0.206165	0.045744	1.32172	1.32172
ENSMUSG00000062933.7	Gm10123	-0.62122	0.046071	1.58044	1.58044
ENSMUSG00000063260.2	Syt10	-0.928744	0.0463435	1.21633	1.21633
ENSMUSG00000066036.14	Ubr4	-0.171302	0.0460974	14.3661	14.3661
ENSMUSG00000070287.3	Slc35g2	-0.254758	0.046087	6.29242	6.29242
ENSMUSG00000073680.2	Tmem88b	-0.269946	0.0455414	5.26215	5.26215
ENSMUSG00000074748.3	Atxn7l3b	0.113713	0.0458097	52.4124	52.4124
ENSMUSG00000090394.8	4930523C07Rik	0.892096	0.0461422	0.118852	0.118852
ENSMUSG00000093910.2	Zfp853	0.270258	0.0462234	2.89355	2.89355
ENSMUSG00000037907.16	Ankrd13b	0.149387	0.0464794	27.0962	27.0962
ENSMUSG00000043284.12	Tmem11	0.193142	0.0465338	12.6377	12.6377
ENSMUSG00000044117.12	2900011O08Rik	-0.102102	0.0465445	78.7065	78.7065
ENSMUSG00000048000.15	Gigyf2	-0.17857	0.0465052	5.4852	5.4852
ENSMUSG00000034263.13	Ints14	-0.156794	0.0465713	5.42527	5.42527
ENSMUSG00000040268.17	Plekha1	-0.193087	0.0466788	8.82808	8.82808
ENSMUSG00000055480.7	Zfp458	-0.380651	0.0466969	0.559608	0.559608
ENSMUSG00000048240.14	Gng7	0.163897	0.0467722	20.9183	20.9183
ENSMUSG00000026966.6	Ssna1	0.217601	0.0468025	17.5714	17.5714
ENSMUSG00000049866.12	Arl4c	0.114705	0.0468384	10.6312	10.6312
ENSMUSG00000040652.16	Oaz2	0.100603	0.0468742	37.4423	37.4423
ENSMUSG00000026341.16	Actr3	-0.171744	0.0469327	42.4166	42.4166
ENSMUSG00000002459.17	Rgs20	0.167127	0.0469675	8.00946	8.00946
ENSMUSG00000029512.11	Ulk1	-0.138193	0.0470126	15.1536	15.1536
ENSMUSG00000022913.16	Psmg1	0.233592	0.047037	6.10668	6.10668
ENSMUSG00000006333.14	Rps9	0.188233	0.0471424	44.1201	44.1201
ENSMUSG00000018654.17	Ikzf1	0.338356	0.0471648	0.848157	0.848157
ENSMUSG00000059355.13	Wdr83os	0.176688	0.0472417	17.5313	17.5313
ENSMUSG00000078427.3	Sarnp	0.180444	0.0472494	16.2679	16.2679
ENSMUSG00000078908.10	Mon1b	-0.132203	0.0472221	7.40474	7.40474
ENSMUSG00000089824.10	Rbm12	-0.316824	0.0472324	1.52941	1.52941
ENSMUSG00000020262.15	Adarb1	-0.160558	0.0473296	18.7082	18.7082
ENSMUSG00000021811.7	Dnajc9	-0.176499	0.0473279	8.81836	8.81836
ENSMUSG00000052957.8	Gas1	0.330655	0.0473202	2.72163	2.72163
ENSMUSG00000026347.13	Tmem163	-0.800068	0.0473651	1.63097	1.63097
ENSMUSG00000038552.14	Fndc4	0.158224	0.0474151	27.1369	27.1369
ENSMUSG00000018583.5	G3bp1	-0.0970519	0.0474608	9.69626	9.69626
ENSMUSG00000022340.15	Sybu	-0.11201	0.0475101	9.75416	9.75416
ENSMUSG00000106918.3	Mrpl33	0.262715	0.0474968	1.31171	1.31171
ENSMUSG00000029627.12	Zkscan14	0.202791	0.0475688	2.40174	2.40174
ENSMUSG00000049321.17	Zfp2	-0.156121	0.0476673	4.478	4.478
ENSMUSG00000050121.9	Opalin	-0.402891	0.0477477	2.4245	2.4245
ENSMUSG00000066324.2	Impad1	-0.171719	0.0477513	18.8075	18.8075
ENSMUSG00000020167.14	Tcf3	0.169772	0.0478167	6.85435	6.85435
ENSMUSG00000050212.4	Eva1b	0.459611	0.0478398	0.929992	0.929992
ENSMUSG00000003812.13	Dnase2a	0.364041	0.0480591	0.819078	0.819078
ENSMUSG00000025354.5	Dnajc14	-0.123524	0.0480236	7.83576	7.83576
ENSMUSG00000027525.17	Phactr3	0.114166	0.0480631	29.1956	29.1956
ENSMUSG00000032369.13	Plscr1	0.454438	0.0479712	0.905096	0.905096
[truncated: 111 more rows]

## Sheet: STS2b
Supplement Table S2b. List of DEGs (p.val<0.05) GSE89692 after reanalyze
Ensembl ID	GeneSymbol	log2FoldChange	p.value	p.adj	Chromosome	Start	End	Class	FPKM
ENSMUSG00000032501.9	Trib1	-0.58729	6.4448e-07	0.017352	chr15	59648350	59657099	protein_coding	1.31449
ENSMUSG00000024176.10	Sox8	-0.340903	3.99052e-05	0.537203	chr17	25565892	25570686	protein_coding	5.34603
ENSMUSG00000020275.9	Rel	-0.427193	9.36006e-05	0.630026	chr11	23736847	23770970	protein_coding	17.8203
ENSMUSG00000032515.8	Csrnp1	-0.582507	9.01368e-05	0.630026	chr9	119971163	119984658	protein_coding	7.94811
ENSMUSG00000052229.5	Gpr17	-0.319406	0.000217048	0.973968	chr18	31942997	31949636	protein_coding	4.38762
ENSMUSG00000073940.3	Hbb-bt	1.76793	0.000204753	0.973968	chr7	103812524	103813996	protein_coding	17.8076
ENSMUSG00000000184.12	Ccnd2	-0.192237	0.0111485	0.999985	chr6	127125162	127152193	protein_coding	7.0472
ENSMUSG00000000278.10	Scpep1	0.143932	0.0281805	0.999985	chr11	88924020	88955465	protein_coding	9.78662
ENSMUSG00000000340.10	Dbt	-0.123689	0.0248142	0.999985	chr3	116513070	116549981	protein_coding	21.7895
ENSMUSG00000000489.7	Pdgfb	0.173235	0.0119	0.999985	chr15	79995874	80014977	protein_coding	7.2734
ENSMUSG00000000605.9	Clcn4	-0.0934337	0.0476515	0.999985	chr7	7282309	7300851	protein_coding	8.28947
ENSMUSG00000000811.13	Txnrd3	0.227357	0.0378812	0.999985	chr6	89643988	89675529	protein_coding	1.44394
ENSMUSG00000000934.9	Top1mt	0.211342	0.0155444	0.999985	chr15	75657035	75678800	protein_coding	3.15419
ENSMUSG00000000958.10	Slc7a7	0.291349	0.0286615	0.999985	chr14	54369442	54417780	protein_coding	5.81426
ENSMUSG00000001103.7	Sebox	0.274235	0.0200429	0.999985	chr11	78503447	78505081	protein_coding	18.9036
ENSMUSG00000001120.15	Pcbp3	0.107259	0.0477138	0.999985	chr10	76761857	76961887	protein_coding	8.70437
ENSMUSG00000001156.9	Mxd1	-0.18479	0.00559577	0.999985	chr6	86647042	86669161	protein_coding	4.21151
ENSMUSG00000001228.14	Uhrf1	-0.740192	0.0348791	0.999985	chr17	56303321	56323486	protein_coding	5.50993
ENSMUSG00000001260.10	Gabrg1	-0.132171	0.0311685	0.999985	chr5	70751047	70842617	protein_coding	184.39
ENSMUSG00000001435.15	Col18a1	0.297111	0.0382566	0.999985	chr10	77052178	77166548	protein_coding	2.42756
ENSMUSG00000001520.12	Nrip2	0.179337	0.0191448	0.999985	chr6	128399296	128416427	protein_coding	2.1683
ENSMUSG00000001525.10	Tubb5	0.100872	0.019862	0.999985	chr17	35833921	35838306	protein_coding	62.9404
ENSMUSG00000001542.7	Ell2	-0.164527	0.0270927	0.999985	chr13	75706757	75772364	protein_coding	3.45203
ENSMUSG00000001700.10	Gramd3	-0.153454	0.0424605	0.999985	chr18	56400337	56503792	protein_coding	4.02029
ENSMUSG00000001794.13	Capns1	0.138115	0.0192078	0.999985	chr7	30186936	30198811	protein_coding	34.059
ENSMUSG00000001844.10	Zdhhc4	0.184941	0.0161488	0.999985	chr5	143316489	143329256	protein_coding	23.0928
ENSMUSG00000002395.14	Use1	0.114007	0.036183	0.999985	chr8	71366848	71369732	protein_coding	12.8934
ENSMUSG00000002660.8	Clpp	0.105538	0.0345129	0.999985	chr17	56990305	56996188	protein_coding	21.7699
ENSMUSG00000003031.14	Cdkn1b	-0.126995	0.00291556	0.999985	chr6	134920401	134925513	protein_coding	6.17873
ENSMUSG00000003226.7	Ranbp2	-0.147304	0.0181993	0.999985	chr10	58446920	58494356	protein_coding	5.35006
ENSMUSG00000003452.15	Bicd1	-0.118944	0.0452631	0.999985	chr6	149408886	149563329	protein_coding	8.00302
ENSMUSG00000003476.16	Crhr2	0.581516	0.00524931	0.999985	chr6	55090049	55133016	protein_coding	0.47597
ENSMUSG00000003528.15	Slc25a1	0.144493	0.0347759	0.999985	chr16	17925223	17928219	protein_coding	15.788
ENSMUSG00000003545.3	Fosb	-0.332315	0.0330178	0.999985	chr7	19302696	19310051	protein_coding	7.06022
ENSMUSG00000003752.9	Itpkc	-0.223226	0.0423512	0.999985	chr7	27207172	27228661	protein_coding	2.72644
ENSMUSG00000004035.12	Gstm7	0.247456	0.0199153	0.999985	chr3	107926334	107931817	protein_coding	4.43597
ENSMUSG00000004151.17	Etv1	-0.172403	0.0197053	0.999985	chr12	38779380	38870484	protein_coding	110.287
ENSMUSG00000004263.15	Atn1	0.168236	0.0457213	0.999985	chr6	124742544	124756524	protein_coding	10.8879
ENSMUSG00000004633.17	Chn2	-0.131398	0.0335547	0.999985	chr6	54039554	54301810	protein_coding	2.2225
ENSMUSG00000004661.15	Arid3b	-0.219468	0.0352016	0.999985	chr9	57790353	57836793	protein_coding	3.07297
ENSMUSG00000004937.6	Sgta	0.0948184	0.0490346	0.999985	chr10	81044075	81060181	protein_coding	22.0457
ENSMUSG00000005089.15	Slc1a2	-0.154033	0.020969	0.999985	chr2	102658659	102790784	protein_coding	122.246
ENSMUSG00000005609.16	Ctr9	-0.0996427	0.0403945	0.999985	chr7	111028951	111056377	protein_coding	21.2936
ENSMUSG00000005625.15	Psmd4	0.083397	0.0216325	0.999985	chr3	95032694	95042614	protein_coding	12.5056
ENSMUSG00000005667.8	Mthfd2	0.2363	0.0332788	0.999985	chr6	83305691	83325908	protein_coding	3.65334
ENSMUSG00000005871.15	Apc	-0.111523	0.0369392	0.999985	chr18	34220924	34322552	protein_coding	51.5539
ENSMUSG00000005958.15	Ephb3	-0.200018	0.0329394	0.999985	chr16	21204755	21223305	protein_coding	3.10124
ENSMUSG00000006205.13	Htra1	-0.11126	0.0378479	0.999985	chr7	130936111	130985660	protein_coding	30.3596
ENSMUSG00000006335.16	Tfpt	0.120819	0.0404807	0.999985	chr7	3620324	3629929	protein_coding	11.6353
ENSMUSG00000006345.10	Ggt1	0.340441	0.0448317	0.999985	chr10	75561604	75586200	protein_coding	36.6295
ENSMUSG00000006442.10	Srm	0.102048	0.0410888	0.999985	chr4	148591503	148594993	protein_coding	12.3651
ENSMUSG00000006463.13	Zdhhc24	0.106441	0.0354694	0.999985	chr19	4878668	4885397	protein_coding	8.20151
ENSMUSG00000006517.5	Mvd	0.213975	0.000286164	0.999985	chr8	122433601	122443422	protein_coding	8.12334
ENSMUSG00000006574.15	Slc4a1	2.57954	0.00298615	0.999985	chr11	102348824	102366203	protein_coding	77.2209
ENSMUSG00000006642.3	Tcf23	0.581628	0.040408	0.999985	chr5	30968662	30977018	protein_coding	0.283307
ENSMUSG00000007216.6	Zfp775	0.232717	0.0145944	0.999985	chr6	48602063	48623227	protein_coding	0.918256
ENSMUSG00000009549.14	Srp14	0.134868	0.0249388	0.999985	chr2	118475850	118479711	protein_coding	23.443
ENSMUSG00000010663.5	Fads1	0.0786459	0.0344403	0.999985	chr19	10182888	10196877	protein_coding	29.1757
ENSMUSG00000011179.8	Odc1	0.0921034	0.0450799	0.999985	chr12	17544794	17551505	protein_coding	6.8237
ENSMUSG00000012443.4	Kif11	-0.505869	0.0139686	0.999985	chr19	37376403	37421859	protein_coding	2.49825
ENSMUSG00000013698.12	Pea15a	0.137098	0.0422993	0.999985	chr1	172196728	172206804	protein_coding	74.2161
ENSMUSG00000014503.15	Pkd2l2	-0.133525	0.0432062	0.999985	chr18	34408489	34444116	protein_coding	4.99129
ENSMUSG00000014852.16	Adamts13	0.37413	0.0106396	0.999985	chr2	26973416	27009628	protein_coding	5.4413
ENSMUSG00000014905.4	Dnajb9	-0.115488	0.0410953	0.999985	chr12	44205559	44210326	protein_coding	7.16156
ENSMUSG00000015001.17	Oc90	-2.87504	0.00461173	0.999985	chr15	65876053	65912397	protein_coding	2.90285
ENSMUSG00000015312.9	Gadd45b	-0.264115	0.0216694	0.999985	chr10	80930073	80932204	protein_coding	3.49722
ENSMUSG00000015647.9	Lama5	0.169879	0.0405892	0.999985	chr2	180176373	180225859	protein_coding	1.21269
ENSMUSG00000015829.13	Tnr	-0.105431	0.0454895	0.999985	chr1	159523769	159931729	protein_coding	68.5593
ENSMUSG00000015880.13	Ncapg	-0.850458	0.0266732	0.999985	chr5	45669919	45700546	protein_coding	0.437162
ENSMUSG00000015944.9	Castor2	-0.103001	0.0367479	0.999985	chr5	134099711	134144343	protein_coding	12.1054
ENSMUSG00000015981.12	Stk32c	0.118338	0.0397827	0.999985	chr7	139103638	139213307	protein_coding	36.039
ENSMUSG00000016194.14	Hsd11b1	-0.328272	0.0182064	0.999985	chr1	193221634	193264075	protein_coding	1.89295
ENSMUSG00000016239.11	Lonrf3	-0.250452	0.0276442	0.999985	chrX	36328353	36362341	protein_coding	22.2256
ENSMUSG00000016552.13	Foxred2	0.11679	0.0438621	0.999985	chr15	77940522	77956722	protein_coding	5.3925
ENSMUSG00000016624.15	Phf21b	-0.267476	0.0225293	0.999985	chr15	84785381	84856049	protein_coding	2.22669
ENSMUSG00000017119.19	Nbr1	-0.0773171	0.0368221	0.999985	chr11	101552149	101581951	protein_coding	21.6125
ENSMUSG00000017144.8	Rnd3	-0.200406	0.045786	0.999985	chr2	51130438	51149111	protein_coding	1.00279
ENSMUSG00000017418.13	Arl5b	-0.235445	0.00870989	0.999985	chr2	15049395	15082456	protein_coding	8.8758
ENSMUSG00000017485.11	Top2b	-0.140402	0.00889544	0.999985	chr14	16365179	16435462	protein_coding	3.67189
ENSMUSG00000018199.9	Ro60	-0.131436	0.0219248	0.999985	chr1	143750790	143777068	protein_coding	6.10848
ENSMUSG00000018339.11	Gpx3	0.355303	0.00756204	0.999985	chr11	54902453	54910377	protein_coding	19.6739
ENSMUSG00000018446.8	C1qbp	0.0964356	0.0464324	0.999985	chr11	70977836	70983026	protein_coding	7.79764
ENSMUSG00000018500.2	Adora2b	-0.459074	0.00204074	0.999985	chr11	62248984	62266453	protein_coding	12.8287
ENSMUSG00000018593.13	Sparc	0.224375	0.0347486	0.999985	chr11	55394500	55423183	protein_coding	30.7229
ENSMUSG00000019082.18	Slc25a22	0.149985	0.0486524	0.999985	chr7	141429744	141437892	protein_coding	51.8955
ENSMUSG00000019338.13	Zfp687	0.122928	0.0293835	0.999985	chr3	95006590	95015448	protein_coding	3.67249
ENSMUSG00000019791.12	Hint3	-0.17513	0.0245122	0.999985	chr10	30608141	30629632	protein_coding	1.2432
ENSMUSG00000019850.11	Tnfaip3	-0.211446	0.0030958	0.999985	chr10	19000910	19015657	protein_coding	2.55
ENSMUSG00000019874.11	Fabp7	0.4301	0.00286735	0.999985	chr10	57784881	57788450	protein_coding	10.4057
ENSMUSG00000019916.14	P4ha1	-0.164293	0.030174	0.999985	chr10	59323296	59373304	protein_coding	6.37282
ENSMUSG00000019923.14	Zwint	0.102118	0.049284	0.999985	chr10	72654845	72674964	protein_coding	78.3343
ENSMUSG00000019960.8	Dusp6	-0.471408	0.00925836	0.999985	chr10	99263231	99267489	protein_coding	8.42511
ENSMUSG00000020052.9	Ascl1	-0.302316	0.0363518	0.999985	chr10	87490819	87493660	protein_coding	1.0048
ENSMUSG00000020075.8	Ddx21	-0.105665	0.0453101	0.999985	chr10	62580251	62602281	protein_coding	5.70962
ENSMUSG00000020108.4	Ddit4	-0.157452	0.0151488	0.999985	chr10	59949669	59951834	protein_coding	20.0981
ENSMUSG00000020130.9	Tbc1d15	-0.12154	0.0259759	0.999985	chr10	115197872	115251467	protein_coding	4.83268
ENSMUSG00000020131.14	Pcsk4	0.283825	0.038192	0.999985	chr10	80321283	80329498	protein_coding	7.81525
ENSMUSG00000020176.17	Grb10	0.174545	0.0205924	0.999985	chr11	11930508	12038683	protein_coding	2.62107
ENSMUSG00000020189.14	Osbpl8	-0.177284	0.0261667	0.999985	chr10	111164752	111297249	protein_coding	10.5766
ENSMUSG00000020216.13	Jsrp1	0.272968	0.0149777	0.999985	chr10	80808496	80813498	protein_coding	4.17394
ENSMUSG00000020284.16	1810043G02Rik	0.102626	0.0395881	0.999985	chr10	77978524	77986905	protein_coding	2.85145
ENSMUSG00000020286.12	1700093K21Rik	0.734431	0.0214413	0.999985	chr11	23516203	23521155	protein_coding	1.49616
ENSMUSG00000020309.6	Chac2	-0.151824	0.0487224	0.999985	chr11	30976707	30986350	protein_coding	2.22343
ENSMUSG00000020415.16	Pttg1	0.137272	0.0324019	0.999985	chr11	43420250	43426251	protein_coding	6.81932
ENSMUSG00000020496.9	Rnf187	0.153303	0.00728307	0.999985	chr11	58932288	58938916	protein_coding	95.4812
ENSMUSG00000020948.9	Klhl28	-0.118134	0.0189394	0.999985	chr12	64938833	64965534	protein_coding	6.85354
ENSMUSG00000021039.9	Snw1	-0.177763	0.00278158	0.999985	chr12	87449075	87472274	protein_coding	2.75939
ENSMUSG00000021069.17	Pygl	0.225127	0.0382205	0.999985	chr12	70190811	70231488	protein_coding	0.5626
ENSMUSG00000021111.15	Papola	-0.108797	0.046529	0.999985	chr12	105784694	105838944	protein_coding	9.61113
ENSMUSG00000021175.15	Cdca7l	-0.530592	0.0493836	0.999985	chr12	117804289	117878706	protein_coding	0.144486
ENSMUSG00000021198.16	Unc79	-0.0905513	0.0226283	0.999985	chr12	102948859	103184065	protein_coding	3.18097
ENSMUSG00000021250.13	Fos	-0.78173	0.0145231	0.999985	chr12	85473890	85477273	protein_coding	4.49346
ENSMUSG00000021262.15	Evl	0.110699	0.0153132	0.999985	chr12	108554720	108688516	protein_coding	18.309
ENSMUSG00000021273.11	Fdft1	0.118177	0.0379449	0.999985	chr14	63145150	63179578	protein_coding	14.2789
ENSMUSG00000021301.9	Hecw1	-0.160972	0.0370323	0.999985	chr13	14226438	14523228	protein_coding	6.92541
ENSMUSG00000021550.6	2210016F16Rik	0.197431	0.00898692	0.999985	chr13	58379817	58385225	protein_coding	2.57155
ENSMUSG00000021587.5	Pcsk1	-0.290662	0.0202779	0.999985	chr13	75089826	75134861	protein_coding	3.86885
ENSMUSG00000021640.6	Naip1	0.702302	0.0279074	0.999985	chr13	100407764	100452869	protein_coding	2.00681
ENSMUSG00000021706.14	Zfyve16	-0.197157	0.0137677	0.999985	chr13	92487108	92530868	protein_coding	1.6161
ENSMUSG00000021803.10	Cdhr1	0.347923	0.0159525	0.999985	chr14	37077857	37098347	protein_coding	0.833523
ENSMUSG00000021830.14	Txndc16	-0.0926264	0.0266378	0.999985	chr14	45133465	45220328	protein_coding	5.24719
ENSMUSG00000021903.11	Galnt15	0.36961	0.00343107	0.999985	chr14	32028989	32062197	protein_coding	1.57464
ENSMUSG00000021986.8	Amer2	-0.134587	0.0314323	0.999985	chr14	60373259	60388197	protein_coding	18.9328
ENSMUSG00000022136.8	Dnajc3	-0.129563	0.00773305	0.999985	chr14	118937976	118981697	protein_coding	12.1312
ENSMUSG00000022139.17	Mbnl2	-0.0988492	0.0410447	0.999985	chr14	120275669	120431697	protein_coding	10.049
ENSMUSG00000022197.16	Pdzd2	-0.105416	0.0474454	0.999985	chr15	12359711	12739924	protein_coding	69.5567
ENSMUSG00000022212.15	Cpne6	0.154824	0.0402185	0.999985	chr14	55510445	55517431	protein_coding	36.1937
ENSMUSG00000022219.10	Cideb	-0.699238	0.0151285	0.999985	chr14	55754050	55758458	protein_coding	0.957812
ENSMUSG00000022235.15	Cmbl	0.341514	0.000829112	0.999985	chr15	31565389	31590119	protein_coding	2.93574
ENSMUSG00000022280.9	Rnf19a	-0.108517	0.0388237	0.999985	chr15	36239933	36283147	protein_coding	17.9674
ENSMUSG00000022421.19	Nptxr	0.131153	0.0403797	0.999985	chr15	79786351	79804766	protein_coding	138.356
ENSMUSG00000022425.16	Enpp2	-0.249231	0.0374651	0.999985	chr15	54838901	54952892	protein_coding	31.2249
ENSMUSG00000022462.7	Slc38a2	-0.192375	0.0130568	0.999985	chr15	96687392	96699730	protein_coding	23.2382
ENSMUSG00000022577.17	Ly6h	0.181589	0.0205656	0.999985	chr15	75551268	75567255	protein_coding	20.6553
ENSMUSG00000022602.14	Arc	-1.26279	0.0011062	0.999985	chr15	74669083	74672570	protein_coding	9.56357
ENSMUSG00000022683.13	Pla2g10	-3.00549	0.00511589	0.999985	chr16	13715057	13730983	protein_coding	1.93494
ENSMUSG00000022708.16	Zbtb20	-0.239312	0.0297706	0.999985	chr16	42875881	43642602	protein_coding	12.2096
ENSMUSG00000022768.17	Ccdc116	0.24648	0.0397426	0.999985	chr16	17139064	17147229	protein_coding	4.27218
ENSMUSG00000022770.17	Dlg1	-0.117236	0.0305226	0.999985	chr16	31663443	31875129	protein_coding	11.9034
ENSMUSG00000022827.14	Rabl3	0.176825	0.0290625	0.999985	chr16	37539885	37572385	protein_coding	1.89671
ENSMUSG00000022829.14	Stxbp5l	-0.214713	0.0074783	0.999985	chr16	37114942	37384962	protein_coding	3.46178
ENSMUSG00000022849.5	Hspbap1	0.189694	0.0430771	0.999985	chr16	35770375	35828477	protein_coding	0.702563
ENSMUSG00000022893.14	Adamts1	-0.27785	0.0166532	0.999985	chr16	85793827	85803113	protein_coding	0.933301
ENSMUSG00000022947.8	Cbr3	-0.285153	0.0105302	0.999985	chr16	93683215	93690990	protein_coding	4.5542
ENSMUSG00000023004.8	Tuba1b	0.137064	0.0181602	0.999985	chr15	98931425	98934565	protein_coding	37.2484
ENSMUSG00000023034.7	Nr4a1	-0.644274	0.00217644	0.999985	chr15	101254269	101274795	protein_coding	11.9187
ENSMUSG00000023800.15	Tiam2	-0.14144	0.00549783	0.999985	chr17	3326573	3531344	protein_coding	2.61036
ENSMUSG00000023826.16	Prkn	0.31038	0.0210619	0.999985	chr17	10840384	12063361	protein_coding	7.49616
ENSMUSG00000023945.7	Slc5a7	-0.405073	0.0238962	0.999985	chr17	54273590	54299034	protein_coding	0.463585
ENSMUSG00000024012.18	Mtch1	0.102824	0.0260932	0.999985	chr17	29332072	29347934	protein_coding	39.02
ENSMUSG00000024038.17	Ndufv3	0.145321	0.0259257	0.999985	chr17	31520115	31531331	protein_coding	10.6424
ENSMUSG00000024042.7	Sik1	-0.452615	0.00574411	0.999985	chr17	31844250	31855804	protein_coding	1.11706
ENSMUSG00000024077.15	Strn	-0.142433	0.0217059	0.999985	chr17	78649913	78737196	protein_coding	5.89263
ENSMUSG00000024081.9	Cebpz	-0.114571	0.0286468	0.999985	chr17	78919006	78937066	protein_coding	7.97207
ENSMUSG00000024085.13	Man2a1	-0.165002	0.0165328	0.999985	chr17	64600736	64755110	protein_coding	2.4709
ENSMUSG00000024151.13	Msh2	-0.102243	0.0366067	0.999985	chr17	87672330	87723713	protein_coding	2.20346
ENSMUSG00000024190.7	Dusp1	-0.651775	0.00402102	0.999985	chr17	26505590	26562128	protein_coding	4.72558
ENSMUSG00000024276.7	Zfp397	-0.148525	0.0203437	0.999985	chr18	23954692	23964673	protein_coding	15.5044
ENSMUSG00000024293.16	Esco1	-0.141782	0.0339363	0.999985	chr18	10566507	10610352	protein_coding	11.7005
ENSMUSG00000024298.15	Zfp871	-0.103187	0.0333742	0.999985	chr17	32765496	32788287	protein_coding	7.5538
ENSMUSG00000024427.7	Spry4	-0.415932	0.00475649	0.999985	chr18	38586247	38601415	protein_coding	33.8916
ENSMUSG00000024544.9	Ldlrad4	-0.126065	0.0461015	0.999985	chr18	67933257	68268630	protein_coding	3.45405
ENSMUSG00000024589.18	Nedd4l	-0.109572	0.0182729	0.999985	chr18	64887705	65217828	protein_coding	5.63688
ENSMUSG00000024601.9	Isoc1	0.136748	0.0243491	0.999985	chr18	58659466	58680368	protein_coding	5.34485
ENSMUSG00000024614.7	Tmx3	-0.100673	0.047375	0.999985	chr18	90510154	90543267	protein_coding	489.041
ENSMUSG00000024665.8	Fads2	0.0791054	0.044149	0.999985	chr19	10062765	10101746	protein_coding	21.1127
ENSMUSG00000024767.11	Otub1	0.0890677	0.0490437	0.999985	chr19	7198202	7206316	protein_coding	46.2236
ENSMUSG00000024785.7	Rcl1	0.173493	0.00683816	0.999985	chr19	29101375	29143929	protein_coding	2.40734
ENSMUSG00000024789.13	Jak2	-0.130938	0.044201	0.999985	chr19	29251828	29313080	protein_coding	8.231
ENSMUSG00000024873.7	Cnih2	0.140368	0.0464428	0.999985	chr19	5092868	5098521	protein_coding	73.0996
ENSMUSG00000025189.9	Cnnm1	0.0628082	0.035257	0.999985	chr19	43440436	43497210	protein_coding	60.8779
ENSMUSG00000025270.13	Alas2	1.32573	0.00749721	0.999985	chrX	150547375	150570638	protein_coding	1.9955
ENSMUSG00000025321.14	Itgb8	-0.145223	0.0457243	0.999985	chr12	119158022	119238802	protein_coding	4.61209
ENSMUSG00000025468.15	Caly	0.118584	0.0267101	0.999985	chr7	140069880	140082548	protein_coding	27.0229
ENSMUSG00000025511.14	Tspan4	0.185745	0.0353737	0.999985	chr7	141475240	141493427	protein_coding	5.66769
ENSMUSG00000025608.9	Podxl	0.201811	0.0136602	0.999985	chr6	31519488	31563981	protein_coding	6.9025
ENSMUSG00000025743.14	Sdc3	0.108755	0.0086897	0.999985	chr4	130792537	130826319	protein_coding	24.4916
ENSMUSG00000025813.14	Homer2	-0.104608	0.0477659	0.999985	chr7	81600481	81707527	protein_coding	5.53445
ENSMUSG00000025823.9	Pdia4	-0.184511	0.010972	0.999985	chr6	47796141	47813430	protein_coding	21.3676
ENSMUSG00000025858.12	Get4	0.0961507	0.0298164	0.999985	chr5	139252324	139270051	protein_coding	10.4567
ENSMUSG00000025862.14	Stag2	-0.112034	0.0364699	0.999985	chrX	42149317	42277185	protein_coding	157.121
ENSMUSG00000025872.5	Thoc3	0.121483	0.0250783	0.999985	chr13	54458837	54468849	protein_coding	7.0513
ENSMUSG00000025958.14	Creb1	-0.107256	0.0372603	0.999985	chr1	64532645	64604548	protein_coding	3.63819
ENSMUSG00000026072.12	Il1r1	0.320718	0.00730969	0.999985	chr1	40225080	40317257	protein_coding	0.534926
ENSMUSG00000026277.14	Stk25	0.0608477	0.0478576	0.999985	chr1	93619751	93658659	protein_coding	28.2085
ENSMUSG00000026437.11	Cdk18	0.191034	0.0225853	0.999985	chr1	132112237	132139684	protein_coding	9.20571
ENSMUSG00000026605.14	Cenpf	-0.870583	0.0203891	0.999985	chr1	189640606	189688086	protein_coding	5.1793
ENSMUSG00000026659.13	Dusp12	0.229176	0.00880264	0.999985	chr1	170873498	170885540	protein_coding	3.3855
ENSMUSG00000026822.14	Lcn2	1.90546	0.0146533	0.999985	chr2	32384633	32388252	protein_coding	7.05488
ENSMUSG00000026864.13	Hspa5	-0.211144	0.0211054	0.999985	chr2	34771970	34777547	protein_coding	24.0656
ENSMUSG00000027078.14	Ube2l6	0.383031	0.00762124	0.999985	chr2	84798828	84810335	protein_coding	3.6968
ENSMUSG00000027087.11	Itgav	-0.184899	0.0188683	0.999985	chr2	83724397	83806916	protein_coding	6.67591
ENSMUSG00000027175.10	Tcp11l1	-0.151904	0.0397659	0.999985	chr2	104657288	104712169	protein_coding	4.64606
ENSMUSG00000027207.15	Galk2	0.156144	0.0305385	0.999985	chr2	125859109	125984299	protein_coding	1.64055
ENSMUSG00000027208.14	Fgf7	0.641171	0.0308514	0.999985	chr2	126034658	126091185	protein_coding	0.138086
ENSMUSG00000027313.3	Chac1	0.229502	0.00866715	0.999985	chr2	119351229	119354381	protein_coding	2.24306
ENSMUSG00000027327.16	1700037H04Rik	0.155385	0.00459429	0.999985	chr2	131146324	131160081	protein_coding	10.5068
ENSMUSG00000027399.1	Il1a	0.550929	0.0230951	0.999985	chr2	129299610	129309972	protein_coding	7.3272
ENSMUSG00000027403.12	Tgm6	0.861982	0.0106002	0.999985	chr2	130112416	130154232	protein_coding	12.6558
ENSMUSG00000027523.20	Gnas	0.176268	0.0032677	0.999985	chr2	174284320	174346744	protein_coding	4.83693
ENSMUSG00000027589.14	Pcmtd2	-0.0847246	0.026078	0.999985	chr2	181837854	181857461	protein_coding	17.4813
ENSMUSG00000027598.16	Itch	-0.122051	0.0345403	0.999985	chr2	155133509	155226855	protein_coding	11.0074
ENSMUSG00000027778.15	Ift80	-0.125815	0.0324875	0.999985	chr3	68892499	69004570	protein_coding	4.98395
ENSMUSG00000027883.15	Gpsm2	-0.147699	0.0143439	0.999985	chr3	108678638	108722309	protein_coding	3.6821
ENSMUSG00000027965.15	Olfm3	-0.155168	0.0362849	0.999985	chr3	114904078	115125722	protein_coding	1.66694
ENSMUSG00000027985.14	Lef1	0.374492	0.0157201	0.999985	chr3	131110471	131224356	protein_coding	7.8131
ENSMUSG00000027999.15	Pla2g12a	0.174553	0.0168567	0.999985	chr3	129878606	129895825	protein_coding	2.07071
ENSMUSG00000028158.14	Mttp	0.157591	0.0245525	0.999985	chr3	138089854	138144968	protein_coding	1.77493
ENSMUSG00000028174.12	Rpe65	-0.843578	0.0259896	0.999985	chr3	159599175	159625321	protein_coding	0.254185
ENSMUSG00000028195.4	Ccn1	-0.681325	0.0236078	0.999985	chr3	145646976	145649981	protein_coding	1.08669
ENSMUSG00000028243.5	Ubxn2b	-0.118099	0.0465891	0.999985	chr4	6191098	6221688	protein_coding	3.86486
ENSMUSG00000028307.9	Aldob	0.322123	0.0418666	0.999985	chr4	49535995	49549546	protein_coding	7.08912
ENSMUSG00000028312.19	Smc2	-0.197086	0.0270287	0.999985	chr4	52439243	52488260	protein_coding	0.871454
ENSMUSG00000028328.13	Tmod1	-0.111445	0.0469509	0.999985	chr4	46038935	46116032	protein_coding	5.52967
ENSMUSG00000028344.12	Invs	0.184795	0.0259575	0.999985	chr4	48279760	48431954	protein_coding	2.21141
ENSMUSG00000028559.17	Osbpl9	0.0789303	0.0397921	0.999985	chr4	109061145	109202272	protein_coding	5.31361
ENSMUSG00000028717.12	Tal1	0.307437	0.0456184	0.999985	chr4	115056426	115071755	protein_coding	0.314657
ENSMUSG00000028755.3	Cda	0.385478	0.0499597	0.999985	chr4	138338424	138367992	protein_coding	70.4038
ENSMUSG00000028826.14	Maco1	0.0898763	0.0437849	0.999985	chr4	134802759	134853345	protein_coding	11.8188
ENSMUSG00000028861.13	Mrps15	0.125654	0.0112228	0.999985	chr4	126046925	126055532	protein_coding	7.17779
ENSMUSG00000028936.15	Rpl22	0.108194	0.0428759	0.999985	chr4	152325742	152334071	protein_coding	58.4898
ENSMUSG00000028937.14	Acot7	0.108895	0.0322326	0.999985	chr4	152178134	152271855	protein_coding	43.5744
ENSMUSG00000029005.4	Draxin	-1.02406	0.037654	0.999985	chr4	148098437	148130698	protein_coding	1.51719
ENSMUSG00000029084.5	Cd38	0.330984	0.00588508	0.999985	chr5	43868553	43912375	protein_coding	1.56179
ENSMUSG00000029103.16	Lrpap1	0.0901054	0.0360321	0.999985	chr5	35091501	35105766	protein_coding	22.6653
ENSMUSG00000029135.10	Fosl2	-0.334292	0.00558822	0.999985	chr5	32135801	32157842	protein_coding	2.14615
ENSMUSG00000029161.7	Cgref1	0.221668	0.0189865	0.999985	chr5	30933143	30945591	protein_coding	7.64266
ENSMUSG00000029263.15	Pigg	-0.142863	0.0388464	0.999985	chr5	108312609	108349355	protein_coding	6.87565
ENSMUSG00000029326.13	Enoph1	0.0854697	0.0481011	0.999985	chr5	100039985	100068760	protein_coding	27.5767
ENSMUSG00000029385.14	Ccng2	-0.129604	0.0332182	0.999985	chr5	93267257	93276231	protein_coding	6.0864
ENSMUSG00000029404.15	Arl6ip4	0.139885	0.0446141	0.999985	chr5	124116089	124118196	protein_coding	17.7999
ENSMUSG00000029575.17	Mmab	0.167384	0.0117785	0.999985	chr5	114431034	114444060	protein_coding	6.74995
ENSMUSG00000029614.13	Rpl6	0.118065	0.0201086	0.999985	chr5	121204481	121209241	protein_coding	29.9992
ENSMUSG00000029674.13	Limk1	0.123444	0.0213866	0.999985	chr5	134656039	134688598	protein_coding	4.29347
ENSMUSG00000029713.15	Gnb2	0.0998543	0.0294807	0.999985	chr5	137528127	137533510	protein_coding	41.9894
ENSMUSG00000029868.13	Trpv6	0.191691	0.00923623	0.999985	chr6	41620624	41636405	protein_coding	24.9042
ENSMUSG00000030029.14	Lrig1	0.182607	0.0373009	0.999985	chr6	94604529	94700158	protein_coding	10.6523
ENSMUSG00000030043.11	Tacr1	0.353972	0.023718	0.999985	chr6	82402334	82560104	protein_coding	1.73005
ENSMUSG00000030048.5	Gkn3	0.457824	0.0122296	0.999985	chr6	87383256	87388935	protein_coding	2.03351
ENSMUSG00000030082.14	Sec61a1	-0.0786399	0.0475553	0.999985	chr6	88503579	88518905	protein_coding	10.313
ENSMUSG00000030256.11	Bhlhe41	0.167632	0.0382446	0.999985	chr6	145858243	145865558	protein_coding	24.8815
ENSMUSG00000030307.8	Slc6a11	0.19666	0.0133509	0.999985	chr6	114131241	114249952	protein_coding	18.0672
ENSMUSG00000030313.15	Dennd5b	-0.149565	0.0375201	0.999985	chr6	148988071	149101680	protein_coding	4.08797
ENSMUSG00000030424.15	Zfp939	-0.20686	0.0155534	0.999985	chr7	39449518	39477413	transcribed_unprocessed_pseudogene	1.0697
ENSMUSG00000030432.12	Rpl28	0.119899	0.0456286	0.999985	chr7	4792874	4795066	protein_coding	39.4742
ENSMUSG00000030469.10	Zfp719	-0.187296	0.0171513	0.999985	chr7	43579610	43593235	protein_coding	0.895512
ENSMUSG00000030660.9	Pik3c2a	-0.164191	0.0309702	0.999985	chr7	116337265	116443449	protein_coding	15.3114
ENSMUSG00000030882.19	Dnhd1	0.307734	0.0155842	0.999985	chr7	105650827	105721799	protein_coding	18.101
ENSMUSG00000031023.5	Akip1	0.389683	0.0205924	0.999985	chr7	109703690	109712189	protein_coding	2.64753
ENSMUSG00000031029.6	Eif3f	0.114545	0.0373764	0.999985	chr7	108934417	108942951	protein_coding	55.0152
ENSMUSG00000031077.7	Fadd	0.399061	0.0242978	0.999985	chr7	144577318	144582463	protein_coding	15.1645
ENSMUSG00000031111.16	Igsf1	0.749728	0.0048731	0.999985	chrX	49782536	49797749	protein_coding	0.483639
ENSMUSG00000031158.11	Timm17b	0.166918	0.0315978	0.999985	chrX	7899357	7908351	protein_coding	3.13183
ENSMUSG00000031246.14	Sh3bgrl	-0.0981193	0.0361988	0.999985	chrX	109095365	109197873	protein_coding	7.50448
ENSMUSG00000031253.15	Srpx2	0.478913	0.033722	0.999985	chrX	133908426	133932446	protein_coding	0.267378
ENSMUSG00000031352.10	Hccs	-0.134286	0.0229357	0.999985	chrX	169250193	169320372	protein_coding	19.4818
ENSMUSG00000031527.7	Eri1	-0.181564	0.00886745	0.999985	chr8	35465253	35496196	protein_coding	3.69295
ENSMUSG00000031530.6	Dusp4	-0.45144	0.00902815	0.999985	chr8	34807297	34819894	protein_coding	44.2823
ENSMUSG00000031604.10	Msmo1	0.122662	0.0479179	0.999985	chr8	64718139	64733792	protein_coding	14.5428
ENSMUSG00000031654.16	Cbln1	0.398735	0.00469809	0.999985	chr8	87468405	87472609	protein_coding	2.48722
ENSMUSG00000031662.8	Snx20	0.528958	0.0082909	0.999985	chr8	88626563	88636128	protein_coding	3.18483
ENSMUSG00000031666.15	Rbl2	-0.110072	0.0194994	0.999985	chr8	91070057	91123844	protein_coding	9.00447
ENSMUSG00000031671.11	Setd6	0.139781	0.0415812	0.999985	chr8	95715881	95719010	protein_coding	17.7781
ENSMUSG00000031803.8	B3gnt3	0.398585	0.0412984	0.999985	chr8	71690756	71701789	protein_coding	1.33133
ENSMUSG00000031825.16	Crispld2	0.456859	0.0468478	0.999985	chr8	119992438	120052793	protein_coding	3.3996
ENSMUSG00000031827.13	Cotl1	0.18924	0.0296645	0.999985	chr8	119809222	119840544	protein_coding	18.9796
ENSMUSG00000031837.14	Necab2	0.229578	0.00622518	0.999985	chr8	119446719	119472640	protein_coding	12.632
ENSMUSG00000031870.16	Pgr	-0.14962	0.0484469	0.999985	chr9	8899833	8968611	protein_coding	5.18432
ENSMUSG00000031907.9	Zfp90	0.292486	0.0333146	0.999985	chr8	106415327	106426598	protein_coding	0.420573
ENSMUSG00000031937.7	Vstm5	0.160971	0.0264611	0.999985	chr9	15239045	15259416	protein_coding	4.54387
ENSMUSG00000031963.8	Bmper	-0.254066	0.0270681	0.999985	chr9	23223076	23485200	protein_coding	0.724527
ENSMUSG00000031983.7	2310022B05Rik	0.160036	0.00374543	0.999985	chr8	124635756	124663369	protein_coding	8.1053
ENSMUSG00000032030.16	Cul5	-0.0877705	0.0396199	0.999985	chr9	53614582	53670014	protein_coding	4.37856
ENSMUSG00000032109.15	Nlrx1	0.17886	0.0458838	0.999985	chr9	44252717	44268599	protein_coding	0.789825
ENSMUSG00000032245.12	Cln6	0.215337	0.0121728	0.999985	chr9	62838785	62852006	protein_coding	2.14127
ENSMUSG00000032253.13	Phip	-0.138476	0.0421808	0.999985	chr9	82866159	82975516	protein_coding	1.09886
ENSMUSG00000032323.13	Cyp11a1	-0.426083	0.0155631	0.999985	chr9	58006411	58027023	protein_coding	27.4937
ENSMUSG00000032327.14	Stra6	0.449835	0.0131774	0.999985	chr9	58063788	58153996	protein_coding	26.5604
ENSMUSG00000032334.10	Loxl1	0.282614	0.0452152	0.999985	chr9	58287738	58313186	protein_coding	39.0088
ENSMUSG00000032481.17	Smarcc1	-0.0790462	0.0251835	0.999985	chr9	110117708	110240178	protein_coding	25.6358
ENSMUSG00000032518.6	Rpsa	0.103854	0.0479116	0.999985	chr9	120127689	120132369	protein_coding	42.1676
ENSMUSG00000032540.16	Abhd5	-0.137858	0.0403449	0.999985	chr9	122351608	122381524	protein_coding	3.68677
ENSMUSG00000032562.13	Gnai2	0.107219	0.0322658	0.999985	chr9	107614125	107635367	protein_coding	30.3052
ENSMUSG00000032737.13	Inppl1	-0.117674	0.0326831	0.999985	chr7	101822632	101838229	protein_coding	3.29429
ENSMUSG00000033033.10	Calhm2	-0.293392	0.00843062	0.999985	chr19	47105353	47138294	protein_coding	0.753946
ENSMUSG00000033061.15	Resp18	0.186512	0.00030967	0.999985	chr1	75272199	75278415	protein_coding	13.2912
ENSMUSG00000033152.13	Podxl2	0.1005	0.0302085	0.999985	chr6	88842558	88875044	protein_coding	7.6722
ENSMUSG00000033161.10	Atp1a1	-0.200711	0.0411167	0.999985	chr3	101576219	101604684	protein_coding	146.543
ENSMUSG00000033454.6	Zbtb1	-0.166904	0.0116478	0.999985	chr12	76370266	76396950	protein_coding	1.69211
ENSMUSG00000033634.7	Nat8f2	0.809392	0.0266108	0.999985	chr6	85865422	85869158	protein_coding	0.206123
ENSMUSG00000033706.13	Smyd5	0.101784	0.0173594	0.999985	chr6	85431989	85446435	protein_coding	6.38362
ENSMUSG00000033792.12	Atp7a	-0.201944	0.0121575	0.999985	chrX	106027276	106124926	protein_coding	5.47311
ENSMUSG00000033952.14	Aspm	-1.05267	0.00291107	0.999985	chr1	139454772	139494091	protein_coding	85.1642
ENSMUSG00000033960.6	Jcad	-0.118106	0.0419846	0.999985	chr18	4634878	4682869	protein_coding	9.92367
ENSMUSG00000033970.15	Rfc3	0.194993	0.045508	0.999985	chr5	151642756	151651242	protein_coding	2.1065
ENSMUSG00000033981.14	Gria2	-0.121467	0.0271213	0.999985	chr3	80681450	80802835	protein_coding	24.6435
ENSMUSG00000034000.15	Neu4	-0.200362	0.025567	0.999985	chr1	94020451	94028334	protein_coding	2.29893
ENSMUSG00000034035.18	Ccdc17	0.275367	0.0339493	0.999985	chr4	116596654	116600266	protein_coding	1.50968
ENSMUSG00000034210.13	Efcab14	-0.12091	0.0487672	0.999985	chr4	115737744	115777327	protein_coding	6.16345
ENSMUSG00000034308.13	Sdr42e1	0.218387	0.0154773	0.999985	chr8	117661399	117673689	protein_coding	5.65751
ENSMUSG00000034321.14	Exosc1	0.139237	0.0358922	0.999985	chr19	41922292	41933423	protein_coding	2.38362
ENSMUSG00000034480.18	Diaph2	-0.207443	0.0047925	0.999985	chrX	129749742	130465834	protein_coding	1.01158
ENSMUSG00000034584.3	Exph5	-0.312615	0.0202646	0.999985	chr9	53301670	53377514	protein_coding	15.2814
ENSMUSG00000034640.9	Tiparp	-0.431906	0.00118109	0.999985	chr3	65528410	65555518	protein_coding	0.841753
ENSMUSG00000034648.9	Lrrn1	-0.150351	0.0128644	0.999985	chr6	107529768	107570214	protein_coding	4.49625
ENSMUSG00000034653.11	Ythdc2	-0.116841	0.0289143	0.999985	chr18	44827746	44889724	protein_coding	12.5061
ENSMUSG00000034701.9	Neurod1	-0.206153	0.0210527	0.999985	chr2	79452521	79456751	protein_coding	2.0669
ENSMUSG00000034731.11	Dgkh	-0.125607	0.0460778	0.999985	chr14	78558750	78732776	protein_coding	4.74086
ENSMUSG00000034765.6	Dusp5	-0.488955	0.00556551	0.999985	chr19	53529109	53542431	protein_coding	1.3707
ENSMUSG00000034793.15	G6pc3	0.124376	0.0356599	0.999985	chr11	102189620	102194081	protein_coding	10.7043
ENSMUSG00000034936.2	Arl4d	-0.476745	0.000695606	0.999985	chr11	101665541	101667832	protein_coding	7.56358
ENSMUSG00000034993.7	Vat1	0.203327	0.00543034	0.999985	chr11	101458745	101466230	protein_coding	213.373
ENSMUSG00000035000.8	Dpp4	-0.240659	0.0035209	0.999985	chr2	62330073	62412231	protein_coding	1.03932
ENSMUSG00000035042.2	Ccl5	1.51137	0.0130814	0.999985	chr11	83525778	83530518	protein_coding	1.80041
ENSMUSG00000035093.16	Secisbp2l	-0.0849579	0.0367769	0.999985	chr2	125736986	125782870	protein_coding	9.42696
ENSMUSG00000035173.14	Ccdc186	-0.136499	0.000749467	0.999985	chr19	56787481	56822190	protein_coding	3.15613
ENSMUSG00000035203.16	Epn1	0.105966	0.0395798	0.999985	chr7	5080235	5098178	protein_coding	104.801
ENSMUSG00000035228.15	Ccdc106	0.17197	0.016105	0.999985	chr7	5020553	5060785	protein_coding	5.40744
ENSMUSG00000035236.17	Scai	-0.132992	0.0314596	0.999985	chr2	39066214	39190734	protein_coding	10.1885
ENSMUSG00000035621.13	Midn	-0.226131	0.0187451	0.999985	chr10	80148272	80158368	protein_coding	9.75107
ENSMUSG00000035840.7	Lysmd3	-0.199846	0.0159019	0.999985	chr13	81657663	81672871	protein_coding	1.04159
ENSMUSG00000035873.8	Pawr	-0.276091	0.0372891	0.999985	chr10	108332121	108414240	protein_coding	1.22498
ENSMUSG00000035898.13	Uba6	-0.16476	0.0274618	0.999985	chr5	86109287	86172803	protein_coding	6.99168
ENSMUSG00000035929.11	H2-Q4	0.359716	0.0129367	0.999985	chr17	35379617	35385290	protein_coding	1.32254
ENSMUSG00000035946.7	Gsx2	-1.80641	0.0116062	0.999985	chr5	75075601	75077893	protein_coding	0.111006
ENSMUSG00000036019.8	Tmtc2	-0.234748	0.0126191	0.999985	chr10	105187663	105574451	protein_coding	1.30394
ENSMUSG00000036052.14	Dnajb5	-0.179502	0.0372326	0.999985	chr4	42949814	42959425	protein_coding	16.7488
ENSMUSG00000036273.15	Lrrk2	-0.301971	0.0080153	0.999985	chr15	91673175	91816120	protein_coding	12.7232
ENSMUSG00000036578.7	Fxyd7	0.129295	0.0483798	0.999985	chr7	31042513	31051467	protein_coding	51.6504
ENSMUSG00000036586.6	Grifin	1.42981	0.048084	0.999985	chr5	140563119	140565071	protein_coding	0.157527
ENSMUSG00000036699.12	Zcchc12	0.200734	0.0417625	0.999985	chrX	36195904	36199158	protein_coding	17.5715
ENSMUSG00000036822.6	Topors	-0.140023	0.0490501	0.999985	chr4	40259601	40269850	protein_coding	13.9734
ENSMUSG00000036850.4	Mrpl41	0.110343	0.0300206	0.999985	chr2	24974117	24975098	protein_coding	24.6593
ENSMUSG00000036902.11	Neto2	-0.182999	0.04639	0.999985	chr8	85636588	85700924	protein_coding	4.12704
ENSMUSG00000036964.14	Trim17	0.240044	0.00794987	0.999985	chr11	58954685	58973098	protein_coding	31.0844
ENSMUSG00000037075.7	Rnf139	-0.127879	0.024191	0.999985	chr15	58889229	58907057	protein_coding	2.82418
ENSMUSG00000037111.9	Setd7	-0.160207	0.021119	0.999985	chr3	51515319	51560879	protein_coding	9.53851
ENSMUSG00000037169.15	Mycn	-0.221677	0.0296019	0.999985	chr12	12936093	12941914	protein_coding	1.20722
ENSMUSG00000037172.14	E330009J07Rik	-0.170771	0.012836	0.999985	chr6	40401375	40436135	protein_coding	6.34307
ENSMUSG00000037234.17	Hook3	-0.15325	0.0197249	0.999985	chr8	26021421	26119224	protein_coding	8.60102
ENSMUSG00000037406.7	Htra4	0.417013	0.0440306	0.999985	chr8	25024929	25038962	protein_coding	1.4868
ENSMUSG00000037416.13	Dmxl1	-0.100984	0.0437942	0.999985	chr18	49832670	49965473	protein_coding	1.43058
ENSMUSG00000037443.13	Cep85	-0.136736	0.041631	0.999985	chr4	134129858	134187112	protein_coding	1.83505
ENSMUSG00000037712.16	Fermt2	-0.101514	0.025895	0.999985	chr14	45458795	45530118	protein_coding	8.13419
ENSMUSG00000037772.13	Mrpl23	0.149359	0.0193995	0.999985	chr7	142532686	142540747	protein_coding	4.59828
ENSMUSG00000037805.15	Rpl10a	0.127474	0.00937223	0.999985	chr17	28328471	28331033	protein_coding	20.7169
ENSMUSG00000037820.15	Tgm2	0.256484	0.038802	0.999985	chr2	158116402	158146436	protein_coding	4.84593
ENSMUSG00000037843.6	Vstm2l	0.167799	0.0240223	0.999985	chr2	157914653	157944719	protein_coding	45.578
ENSMUSG00000037857.16	Nufip2	-0.137394	0.0208379	0.999985	chr11	77686155	77741921	protein_coding	3.99855
ENSMUSG00000037868.15	Egr2	-0.981862	0.0135381	0.999985	chr10	67535475	67542188	protein_coding	14.2722
ENSMUSG00000037938.4	Chchd5	0.249586	0.0151591	0.999985	chr2	129129700	129134134	protein_coding	1.87615
ENSMUSG00000038102.15	Trappc11	-0.109804	0.00929345	0.999985	chr8	47490115	47533470	protein_coding	5.93387
ENSMUSG00000038132.6	Rbm24	-0.181124	0.0455934	0.999985	chr13	46418434	46431095	protein_coding	3.48891
ENSMUSG00000038146.8	Notch3	0.153546	0.0345374	0.999985	chr17	32120820	32166852	protein_coding	1.71358
ENSMUSG00000038155.11	Gstp2	0.498926	0.0422028	0.999985	chr19	4040285	4046023	protein_coding	2.18185
ENSMUSG00000038357.10	Camp	2.49373	0.0329333	0.999985	chr9	109847379	109849617	protein_coding	10.5551
ENSMUSG00000038418.7	Egr1	-0.501088	0.0155059	0.999985	chr18	34859823	34864984	protein_coding	15.5294
ENSMUSG00000038451.13	Spsb2	0.371125	0.0164026	0.999985	chr6	124808661	124810619	protein_coding	23.9427
ENSMUSG00000038481.13	Cdk19	-0.0971877	0.0418058	0.999985	chr10	40339564	40483818	protein_coding	12.6067
ENSMUSG00000038502.17	Ptov1	0.10703	0.0171556	0.999985	chr7	44863067	44869788	protein_coding	16.5635
ENSMUSG00000038517.15	Tbkbp1	0.191061	0.0278727	0.999985	chr11	97136171	97151495	protein_coding	11.3859
ENSMUSG00000038537.1	Mc3r	1.12922	0.0324559	0.999985	chr2	172248492	172251114	protein_coding	1.94014
ENSMUSG00000038543.13	BC028528	-0.518559	0.0224876	0.999985	chr3	95883954	95892005	protein_coding	2.04197
ENSMUSG00000038622.8	Med30	0.171639	0.0412217	0.999985	chr15	52712408	52730564	protein_coding	6.38112
ENSMUSG00000038733.14	Wdr26	-0.0816438	0.0208492	0.999985	chr1	181173228	181212001	protein_coding	7.91467
ENSMUSG00000038805.10	Six3	-2.22608	0.0470987	0.999985	chr17	85613608	85629302	protein_coding	2.97295
ENSMUSG00000038982.10	Bloc1s5	0.16465	0.0432113	0.999985	chr13	38592842	38635109	protein_coding	5.76811
ENSMUSG00000039137.18	Whrn	0.155487	0.0233578	0.999985	chr4	63414910	63495991	protein_coding	1.66975
ENSMUSG00000039168.15	Dap	0.217592	0.0215351	0.999985	chr15	31224314	31274341	protein_coding	1.92
ENSMUSG00000039246.8	Lyplal1	0.232537	0.00827687	0.999985	chr1	186087731	186117310	protein_coding	4.22714
ENSMUSG00000039257.11	Vstm2b	0.137738	0.0387651	0.999985	chr7	40898328	40930594	protein_coding	33.0836
ENSMUSG00000039357.2	Fut11	-0.159493	0.00598587	0.999985	chr14	20694968	20701016	protein_coding	2.72626
ENSMUSG00000039414.10	Heatr5b	-0.14992	0.0313691	0.999985	chr17	78752898	78835364	protein_coding	6.97389
ENSMUSG00000039693.11	Msantd3	-0.147623	0.0306668	0.999985	chr4	48539935	48561919	protein_coding	6.21642
ENSMUSG00000039715.8	Wdr34	0.0997618	0.0452929	0.999985	chr2	30031546	30048881	protein_coding	16.801
ENSMUSG00000039830.9	Olig2	-0.240346	0.021816	0.999985	chr16	91225457	91228677	protein_coding	6.06678
ENSMUSG00000039887.11	Alg14	-0.144153	0.04004	0.999985	chr3	121291773	121363094	protein_coding	1.60388
ENSMUSG00000040383.16	Aqr	-0.144757	0.0110839	0.999985	chr2	114101170	114187024	protein_coding	26.1369
ENSMUSG00000040407.18	Akap9	-0.120247	0.0488141	0.999985	chr5	3928054	4081310	protein_coding	3.46722
ENSMUSG00000040414.8	Slc25a28	0.132403	0.0167362	0.999985	chr19	43663801	43674881	protein_coding	49.8621
ENSMUSG00000040452.9	Cdh12	-0.260068	0.0264817	0.999985	chr15	20449265	21589533	protein_coding	4.37393
ENSMUSG00000040557.14	Mettl27	0.143312	0.0449866	0.999985	chr5	134932368	134942637	protein_coding	9.7289
ENSMUSG00000040720.15	Virma	-0.10529	0.0109548	0.999985	chr4	11485958	11550684	protein_coding	5.75604
ENSMUSG00000040809.10	Chil3	2.44894	0.00841628	0.999985	chr3	106147554	106167564	protein_coding	24.9989
ENSMUSG00000040811.15	Eml2	0.110269	0.0437707	0.999985	chr7	19176421	19206482	protein_coding	24.8503
ENSMUSG00000041153.9	Osgin2	-0.110596	0.0361972	0.999985	chr4	15997121	16013888	protein_coding	7.05417
ENSMUSG00000041180.13	Hectd2	-0.178477	0.0297928	0.999985	chr19	36554639	36621135	protein_coding	1.07754
ENSMUSG00000041624.10	Gucy1a2	-0.247909	0.0372909	0.999985	chr9	3532778	3894736	protein_coding	2.39168
ENSMUSG00000041670.16	Rims1	-0.162036	0.0238153	0.999985	chr1	22286251	22805994	protein_coding	20.962
ENSMUSG00000041710.4	Trpc5	-0.201785	0.0222373	0.999985	chrX	144381671	144688180	protein_coding	5.51059
ENSMUSG00000041736.7	Tspo	0.376469	0.0156124	0.999985	chr15	83563592	83574203	protein_coding	2.29983
ENSMUSG00000041762.16	Gpr155	-0.136996	0.00450907	0.999985	chr2	73341506	73386572	protein_coding	5.73143
ENSMUSG00000041837.4	Pdcd7	0.147883	0.0113638	0.999985	chr9	65346104	65359643	protein_coding	4.84336
ENSMUSG00000041889.7	Shisa4	0.13072	0.0307624	0.999985	chr1	135371057	135375237	protein_coding	32.8906
ENSMUSG00000041959.14	S100a10	0.155884	0.0483656	0.999985	chr3	93555080	93564643	protein_coding	9.67652
ENSMUSG00000042109.8	Csdc2	0.1316	0.013817	0.999985	chr15	81936759	81950941	protein_coding	17.1006
ENSMUSG00000042121.16	Ssh1	0.11862	0.0438276	0.999985	chr5	113937094	113993894	protein_coding	2.14146
ENSMUSG00000042256.5	Ptchd4	-0.322905	0.0252764	0.999985	chr17	42315947	42505077	protein_coding	0.285049
ENSMUSG00000042302.14	Ehbp1	-0.0855164	0.0239769	0.999985	chr11	22005828	22342292	protein_coding	11.5429
ENSMUSG00000042331.13	Specc1	-0.142687	0.0459971	0.999985	chr11	61956763	62223013	protein_coding	3.14251
ENSMUSG00000042489.15	Clspn	-1.08617	0.00816433	0.999985	chr4	126556935	126593903	protein_coding	9.09484
ENSMUSG00000042599.8	Kdm7a	-0.204817	0.031809	0.999985	chr6	39136623	39206789	protein_coding	4.45308
ENSMUSG00000042742.7	Bmt2	-0.133026	0.0345172	0.999985	chr6	13625673	13677966	protein_coding	23.8545
ENSMUSG00000042750.7	Bex2	0.118795	0.04512	0.999985	chrX	136066564	136068236	protein_coding	103.23
ENSMUSG00000042793.13	Lgr6	-0.308402	0.0360097	0.999985	chr1	134983301	135105276	protein_coding	0.316166
ENSMUSG00000042997.13	Nhlrc3	0.140481	0.0390617	0.999985	chr3	53448583	53463332	protein_coding	1.03571
ENSMUSG00000043061.10	Tmem18	0.0964101	0.0376289	0.999985	chr12	30584426	30591215	protein_coding	6.76333
ENSMUSG00000043366.16	Olfr78	-0.426528	0.0323007	0.999985	chr7	102738511	102759471	protein_coding	1.93402
ENSMUSG00000043388.8	Tmem130	0.153398	0.00752838	0.999985	chr5	144735915	144761818	protein_coding	29.4706
ENSMUSG00000043487.4	Acot6	0.216226	0.0106267	0.999985	chr12	84100654	84111349	protein_coding	0.438442
ENSMUSG00000043535.13	Setx	-0.097146	0.0205594	0.999985	chr2	29124181	29182471	protein_coding	3.47129
ENSMUSG00000043866.11	Taf10	0.136016	0.0262886	0.999985	chr7	105739393	105744361	protein_coding	2.63491
ENSMUSG00000043991.5	Pura	-0.169686	0.0414878	0.999985	chr18	36281097	36292535	protein_coding	6.79725
ENSMUSG00000044468.14	Tent5c	0.383909	0.0453683	0.999985	chr3	100451628	100489324	protein_coding	1.26764
ENSMUSG00000044700.15	Tmem201	0.101369	0.0283334	0.999985	chr4	149715375	149738044	protein_coding	5.39198
ENSMUSG00000044707.7	Ccnjl	0.337244	0.0030717	0.999985	chr11	43528784	43586997	protein_coding	12.1234
ENSMUSG00000045027.7	Prss22	0.347864	0.0268998	0.999985	chr17	23993534	23998100	protein_coding	0.993711
ENSMUSG00000045193.13	Cirbp	0.141789	0.0418861	0.999985	chr10	80165985	80172786	protein_coding	18.2157
ENSMUSG00000045294.11	Insig1	0.12623	0.0320994	0.999985	chr5	28071363	28078662	protein_coding	14.6994
ENSMUSG00000045314.5	Sowahb	-0.260593	0.00659097	0.999985	chr5	93041123	93045022	protein_coding	6.44719
ENSMUSG00000045435.9	Tmem60	-0.144821	0.0241718	0.999985	chr5	20882191	20886870	protein_coding	7.19746
ENSMUSG00000045441.5	Gprin3	-0.251156	0.0239323	0.999985	chr6	59347226	59426294	protein_coding	0.663193
ENSMUSG00000045498.1	Pcdhb3	-0.215913	0.0251074	0.999985	chr18	37300799	37304585	protein_coding	0.541353
ENSMUSG00000045573.9	Penk	-0.732877	0.0456813	0.999985	chr4	4133531	4138819	protein_coding	12.4881
ENSMUSG00000045657.3	Pcdhb10	-0.293352	0.00902045	0.999985	chr18	37411664	37414514	protein_coding	1.95982
ENSMUSG00000045689.3	Pcdhb4	-0.276499	0.0468978	0.999985	chr18	37307455	37311172	protein_coding	0.926059
ENSMUSG00000045731.6	Pnoc	0.194431	0.0480415	0.999985	chr14	65400673	65425472	protein_coding	25.3989
ENSMUSG00000045777.14	Ifitm10	0.172761	0.0289322	0.999985	chr7	142325837	142373753	protein_coding	1.25408
ENSMUSG00000045838.8	Ccdc9b	0.190785	0.0273712	0.999985	chr2	118754158	118762661	protein_coding	0.894338
ENSMUSG00000046062.5	Ppp1r15b	-0.112959	0.0305243	0.999985	chr1	133131143	133139783	protein_coding	3.6701
ENSMUSG00000046230.11	Vps13a	-0.162592	0.0054082	0.999985	chr19	16615366	16780933	protein_coding	16.7024
ENSMUSG00000046330.10	Rpl37a	0.132948	0.0318058	0.999985	chr1	72711290	72713813	protein_coding	46.5358
ENSMUSG00000046387.5	Pcdhb17	-0.14854	0.043378	0.999985	chr18	37484795	37489454	protein_coding	1.71144
ENSMUSG00000046432.12	Bex3	0.13282	0.0126936	0.999985	chrX	136270253	136271978	protein_coding	107.447
ENSMUSG00000046546.3	Fam43a	-0.188548	0.0282774	0.999985	chr16	30599723	30602797	protein_coding	3.88548
ENSMUSG00000046561.9	Arsj	0.272489	0.0193095	0.999985	chr3	126363684	126440375	protein_coding	4.08016
ENSMUSG00000046711.16	Hmga1	0.124938	0.0323965	0.999985	chr17	27556497	27563674	protein_coding	12.0031
ENSMUSG00000046750.17	Selenov	0.517536	0.0354806	0.999985	chr7	28284652	28291186	protein_coding	1.55046
ENSMUSG00000046922.7	Gpr6	-1.09334	0.0286687	0.999985	chr10	41069977	41072285	protein_coding	0.406947
ENSMUSG00000047090.13	Tmem198b	0.236937	0.0202523	0.999985	chr10	128800036	128804370	protein_coding	1.14574
ENSMUSG00000047146.17	Tet1	-0.190211	0.0143702	0.999985	chr10	62804570	62908996	protein_coding	0.333851
ENSMUSG00000047216.8	Cdh19	-0.310487	0.0211852	0.999985	chr1	110888326	110977584	protein_coding	1.3118
ENSMUSG00000047307.2	Pcdhb13	-0.198547	0.0382224	0.999985	chr18	37442500	37446209	protein_coding	0.520948
ENSMUSG00000047409.13	Ctdspl	0.132981	0.0210746	0.999985	chr9	118926453	119043998	protein_coding	5.76901
ENSMUSG00000047420.8	Fam180a	-0.640712	0.0450236	0.999985	chr6	35312668	35326141	protein_coding	17.5991
ENSMUSG00000047507.12	Baiap3	0.545448	0.0425402	0.999985	chr17	25242659	25256364	protein_coding	0.44684
ENSMUSG00000047712.8	Ust	-0.189807	0.0374724	0.999985	chr10	8204756	8518825	protein_coding	11.4573
ENSMUSG00000047804.15	Akap10	-0.147682	0.0284816	0.999985	chr11	61871307	61930252	protein_coding	1.69745
ENSMUSG00000048047.3	Zbtb33	-0.123163	0.0423559	0.999985	chrX	38189793	38197046	protein_coding	3.00831
ENSMUSG00000048347.5	Pcdhb18	-0.169645	0.0434553	0.999985	chr18	37489465	37494505	protein_coding	0.477816
ENSMUSG00000048376.6	F2r	0.294318	0.0329023	0.999985	chr13	95601803	95618487	protein_coding	0.601869
ENSMUSG00000048379.9	Socs4	-0.131001	0.0407738	0.999985	chr14	47276931	47296102	protein_coding	18.0499
ENSMUSG00000048478.7	Spata33	0.240755	0.00622565	0.999985	chr8	123212832	123222046	protein_coding	0.916613
ENSMUSG00000048546.8	Tob2	-0.15687	0.0440036	0.999985	chr15	81848272	81858796	protein_coding	4.01705
ENSMUSG00000048755.9	Mcat	0.15031	0.0246895	0.999985	chr15	83546797	83563787	protein_coding	10.1832
ENSMUSG00000048874.15	Phf3	-0.0750665	0.031609	0.999985	chr1	30802339	30873921	protein_coding	3.16887
ENSMUSG00000048878.6	Hexim1	-0.122298	0.045469	0.999985	chr11	103116231	103119725	protein_coding	56.2059
ENSMUSG00000048960.13	Prex2	-0.24877	0.00103317	0.999985	chr1	10993465	11303681	protein_coding	4.05671
ENSMUSG00000049044.16	Rapgef4	-0.199539	0.0182256	0.999985	chr2	71981240	72257474	protein_coding	34.2844
ENSMUSG00000049107.13	Ntf3	0.566792	0.00919735	0.999985	chr6	126101412	126166910	protein_coding	0.471274
ENSMUSG00000049349.3	Gm5105	0.610855	0.0332638	0.999985	chr3	138048761	138067388	protein_coding	0.148076
ENSMUSG00000049515.12	Espnl	0.537547	0.0227178	0.999985	chr1	91322075	91348306	protein_coding	1.4126
ENSMUSG00000049516.9	Spty2d1	-0.16017	0.0365925	0.999985	chr7	46990396	47008411	protein_coding	55.8702
ENSMUSG00000049649.8	Gpr3	-0.410198	0.0162866	0.999985	chr4	133209340	133212536	protein_coding	0.713446
ENSMUSG00000049969.3	Plekhf2	-0.218868	0.0169778	0.999985	chr4	10988662	11007927	protein_coding	3.70711
ENSMUSG00000050071.8	Bex1	0.156993	0.0463632	0.999985	chrX	136213972	136215513	protein_coding	10.5431
ENSMUSG00000050074.12	Spink8	-0.433874	0.0141005	0.999985	chr9	109812280	109826633	protein_coding	0.725805
ENSMUSG00000050087.3	Cby3	0.98038	0.0190417	0.999985	chr11	50354462	50359699	protein_coding	2.40687
ENSMUSG00000050103.18	Agmo	-0.228419	0.0323572	0.999985	chr12	37241641	37582202	protein_coding	1.73925
ENSMUSG00000050445.4	Cyp8b1	-0.948997	0.0435951	0.999985	chr9	121914356	121916305	protein_coding	3.02608
ENSMUSG00000050473.5	Slc35d3	-0.96823	0.0176917	0.999985	chr10	19847916	19851459	protein_coding	0.173298
ENSMUSG00000050812.18	Ecpas	-0.088004	0.0452626	0.999985	chr4	58798911	58912749	protein_coding	4.49261
ENSMUSG00000050822.11	Slc29a4	0.367999	0.00163114	0.999985	chr5	142692512	142722490	protein_coding	2.09534
ENSMUSG00000050896.12	Rtn4rl2	0.130765	0.0401498	0.999985	chr2	84871924	84886710	protein_coding	19.69
ENSMUSG00000051062.6	Fbll1	0.1396	0.0462014	0.999985	chr11	35797382	35798884	protein_coding	14.143
ENSMUSG00000051232.13	Tmem199	0.102329	0.0498666	0.999985	chr11	78507055	78512172	protein_coding	21.9824
ENSMUSG00000051242.1	Pcdhb9	-0.195187	0.0410444	0.999985	chr18	37400855	37403909	protein_coding	5.73796
ENSMUSG00000051378.10	Kif18b	-1.13433	0.0488761	0.999985	chr11	102905529	102925124	protein_coding	2.60943
ENSMUSG00000052305.6	Hbb-bs	1.56044	0.00345558	0.999985	chr7	103826534	103828096	protein_coding	70.9332
ENSMUSG00000052364.4	B630019K06Rik	0.144532	0.00288515	0.999985	chrX	8892382	8894964	protein_coding	4.87091
ENSMUSG00000052372.10	Il1rapl1	-0.266836	0.00304685	0.999985	chrX	86740870	88115645	protein_coding	4.52838
ENSMUSG00000052397.8	Ezr	-0.175418	0.025244	0.999985	chr17	6738041	6782784	protein_coding	13.3732
ENSMUSG00000052544.9	St6galnac3	-0.261667	0.00347679	0.999985	chr3	153198266	153725174	protein_coding	0.419117
ENSMUSG00000052557.11	Gan	-0.0916219	0.0472604	0.999985	chr8	117158135	117215997	protein_coding	4.67892
ENSMUSG00000052769.7	Gm9889	1.12323	0.0335192	0.999985	chr3	115715150	115716728	lncRNA	0.352312
ENSMUSG00000052974.8	Cyp2f2	1.41698	0.0112253	0.999985	chr7	27119909	27133660	protein_coding	29.1497
ENSMUSG00000053129.5	Gsx1	-0.808179	0.0373652	0.999985	chr5	147188696	147190947	protein_coding	1.20725
ENSMUSG00000053475.5	Tnfaip6	-0.406645	0.0445295	0.999985	chr2	52038009	52056686	protein_coding	6.8749
ENSMUSG00000053477.17	Tcf4	-0.115785	0.0270339	0.999985	chr18	69343356	69689079	protein_coding	11.231
ENSMUSG00000053560.5	Ier2	-0.539329	0.00233815	0.999985	chr8	84661331	84662854	protein_coding	15.7379
ENSMUSG00000053565.10	Eif3k	0.100689	0.037626	0.999985	chr7	28971372	28981864	protein_coding	14.305
ENSMUSG00000053819.16	Camk2d	0.103945	0.0165124	0.999985	chr3	126596302	126846326	protein_coding	2.6708
ENSMUSG00000053965.10	Pde5a	-0.207187	0.00869818	0.999985	chr3	122728947	122859374	protein_coding	0.831679
ENSMUSG00000054452.10	Aes	0.14669	0.00477839	0.999985	chr10	81559488	81566362	protein_coding	56.6342
ENSMUSG00000054619.7	Mettl7a1	-0.119686	0.0222584	0.999985	chr15	100304140	100328662	protein_coding	5.39834
ENSMUSG00000054978.3	Kbtbd13	0.851222	0.019596	0.999985	chr9	65388684	65391652	protein_coding	0.276142
ENSMUSG00000055373.8	Fut9	-0.172847	0.0192637	0.999985	chr4	25609332	25800244	protein_coding	2.83461
ENSMUSG00000055493.4	Epm2a	0.132013	0.0484126	0.999985	chr10	11343404	11459644	protein_coding	5.80136
ENSMUSG00000055553.16	Kxd1	0.139948	0.041313	0.999985	chr8	70508272	70527956	protein_coding	3.71311
ENSMUSG00000055612.15	Cdca7	-0.549173	0.00905595	0.999985	chr2	72476159	72486893	protein_coding	0.256583
ENSMUSG00000055633.6	Zfp580	0.168238	0.0281898	0.999985	chr7	5051538	5053723	protein_coding	7.99587
ENSMUSG00000055639.16	Dach1	-0.246562	0.00508916	0.999985	chr14	97786853	98169765	protein_coding	0.420679
ENSMUSG00000055980.2	Irs1	-0.161412	0.0137001	0.999985	chr1	82233101	82291416	protein_coding	2.1411
ENSMUSG00000056508.6	1700001K19Rik	0.343989	0.00470507	0.999985	chr12	110667688	110682619	protein_coding	0.559485
ENSMUSG00000056586.8	Zar1l	-1.04131	0.0159939	0.999985	chr5	150507055	150518164	protein_coding	0.969226
ENSMUSG00000056596.8	Trnp1	0.135497	0.0372116	0.999985	chr4	133491100	133498550	protein_coding	43.9698
ENSMUSG00000056687.9	Gm11696	0.292754	0.0309425	0.999985	chr11	109352835	109363654	lncRNA	29.8753
ENSMUSG00000057069.7	Ero1lb	-0.14726	0.00869591	0.999985	chr13	12565874	12611396	protein_coding	1.51008
ENSMUSG00000057280.15	Musk	-0.806818	0.0339644	0.999985	chr4	58285960	58374303	protein_coding	0.517137
ENSMUSG00000057751.14	Megf6	0.403066	0.00253188	0.999985	chr4	154170730	154275713	protein_coding	0.409538
ENSMUSG00000058173.12	Smco4	0.360624	0.0449978	0.999985	chr9	15493432	15545260	protein_coding	0.967246
ENSMUSG00000058260.2	Serpina9	-2.14347	0.00632202	0.999985	chr12	103994743	104013755	protein_coding	4.36198
ENSMUSG00000058756.13	Thra	0.150733	0.0367983	0.999985	chr11	98740638	98769006	protein_coding	97.0051
ENSMUSG00000059361.6	Nrsn2	0.202673	0.0062806	0.999985	chr2	152368755	152376638	protein_coding	12.5313
ENSMUSG00000059772.12	Slx1b	0.156071	0.0278887	0.999985	chr7	126689468	126695784	protein_coding	3.66504
ENSMUSG00000059824.12	Dbp	0.219895	0.00864401	0.999985	chr7	45705088	45710203	protein_coding	10.2477
ENSMUSG00000060002.14	Chpt1	-0.113493	0.0427899	0.999985	chr10	88452745	88504073	protein_coding	3.87325
ENSMUSG00000060510.14	Zfp266	-0.114612	0.0130393	0.999985	chr9	20495068	20521417	protein_coding	4.01146
ENSMUSG00000060530.2	A930017M01Rik	0.185129	0.00764394	0.999985	chr15	44752280	44884740	transcribed_processed_pseudogene	1.43733
ENSMUSG00000060550.16	H2-Q7	0.944039	0.00667386	0.999985	chr17	35439155	35443773	protein_coding	0.326272
ENSMUSG00000060621.6	Nkpd1	0.32003	0.0303358	0.999985	chr7	19517838	19525056	protein_coding	0.42183
ENSMUSG00000060843.11	Ctnna3	-0.398401	0.0390642	0.999985	chr10	63430098	65003667	protein_coding	2.7394
ENSMUSG00000061755.10	Bod1l	-0.102229	0.0352098	0.999985	chr5	41787538	41844315	protein_coding	5.57894
ENSMUSG00000061887.14	Ssbp3	0.111609	0.0361341	0.999985	chr4	106910701	107049694	protein_coding	10.1219
ENSMUSG00000062078.15	Qk	-0.135697	0.0413499	0.999985	chr17	10202601	10319854	protein_coding	13.4522
ENSMUSG00000062300.14	Nectin2	0.197186	0.0266223	0.999985	chr7	19716644	19750483	protein_coding	5.71571
ENSMUSG00000062661.6	Ncs1	0.105967	0.0231928	0.999985	chr2	31245823	31295989	protein_coding	61.0056
ENSMUSG00000062901.3	Klhl24	-0.0875848	0.0440889	0.999985	chr16	20097542	20129221	protein_coding	4.06978
ENSMUSG00000063065.13	Mapk3	0.254051	0.0275105	0.999985	chr7	126759601	126765819	protein_coding	74.5211
ENSMUSG00000063171.4	Rps4l	0.328244	0.04865	0.999985	chr6	148354656	148355598	transcribed_processed_pseudogene	5.23815
ENSMUSG00000063316.13	Rpl27	0.104969	0.0493081	0.999985	chr11	101442298	101445529	protein_coding	28.6516
ENSMUSG00000063354.7	Slc39a4	1.70839	0.00251983	0.999985	chr15	76612383	76617384	protein_coding	32.9116
ENSMUSG00000063406.11	Tmed5	-0.151196	0.00646229	0.999985	chr5	108106366	108132620	protein_coding	1.75675
ENSMUSG00000063415.12	Cyp26b1	0.417454	0.0100278	0.999985	chr6	84571414	84593908	protein_coding	1.73764
ENSMUSG00000063646.18	Jakmip1	-0.141266	0.0373568	0.999985	chr5	37028335	37150607	protein_coding	1.0142
ENSMUSG00000063663.11	Brwd3	-0.172534	0.011349	0.999985	chrX	108737016	108834372	protein_coding	0.520807
ENSMUSG00000063687.3	Pcdhb5	-0.291241	0.0176847	0.999985	chr18	37320381	37323915	protein_coding	0.737646
ENSMUSG00000063727.3	Tnfrsf11b	-0.535639	0.0302214	0.999985	chr15	54250619	54278484	protein_coding	0.826466
ENSMUSG00000063972.13	Nr6a1	0.192251	0.0118328	0.999985	chr2	38723370	38927688	protein_coding	0.624359
ENSMUSG00000064289.15	Tank	-0.127821	0.0197866	0.999985	chr2	61578585	61654171	protein_coding	4.84926
ENSMUSG00000064325.4	Hhip	-0.477012	0.015151	0.999985	chr8	79965851	80058006	protein_coding	1.36906
ENSMUSG00000066438.6	Plekhd1	0.372602	0.0105473	0.999985	chr12	80692591	80724214	protein_coding	1.27296
ENSMUSG00000066568.12	Lsm14a	-0.0957868	0.0260442	0.999985	chr7	34344646	34393315	protein_coding	5.87662
ENSMUSG00000066760.12	Psg16	0.27538	0.0463489	0.999985	chr7	17074040	17133450	protein_coding	0.525869
ENSMUSG00000066842.18	Hmcn1	-0.25286	0.00552519	0.999985	chr1	150562524	150993435	protein_coding	0.206641
ENSMUSG00000067028.11	Cntnap5b	-0.233798	0.0218066	0.999985	chr1	99772765	100485942	protein_coding	1.38792
ENSMUSG00000067199.4	Frat1	0.198011	0.0159057	0.999985	chr19	41829970	41832583	protein_coding	2.27253
ENSMUSG00000067787.10	Blcap	0.118638	0.0344194	0.999985	chr2	157556362	157571274	protein_coding	10.1118
ENSMUSG00000067870.5	Rpl31-ps8	0.278579	0.0277559	0.999985	chr15	90764279	90764656	processed_pseudogene	5.14768
ENSMUSG00000067916.9	Zfp991	0.423632	0.00588319	0.999985	chr4	147132038	147180579	protein_coding	0.183686
ENSMUSG00000068114.7	Ccdc134	-0.24194	0.0147935	0.999985	chr15	82127922	82142203	protein_coding	2.20364
ENSMUSG00000068580.11	Zfyve19	0.16752	0.00816376	0.999985	chr2	119208617	119217049	protein_coding	2.30277
ENSMUSG00000068762.11	Gstm6	0.315469	0.0416831	0.999985	chr3	107938847	107943749	protein_coding	0.562671
ENSMUSG00000069554.4	I830134H01Rik	0.809063	0.0398704	0.999985	chr19	38051774	38054528	lncRNA	8.61583
ENSMUSG00000069763.3	Tmem100	-0.210549	0.0138968	0.999985	chr11	90030348	90036508	protein_coding	8.28032
ENSMUSG00000069919.7	Hba-a1	1.66363	0.00208027	0.999985	chr11	32283511	32284465	protein_coding	38.2031
ENSMUSG00000070639.5	Lrrc8b	-0.139186	0.0390167	0.999985	chr5	105415775	105490074	protein_coding	8.93459
ENSMUSG00000071341.4	Egr4	-0.32128	0.0230746	0.999985	chr6	85511121	85513589	protein_coding	7.14277
ENSMUSG00000071379.2	Hpcal1	0.232179	0.0402368	0.999985	chr12	17690856	17791933	protein_coding	7.22203
ENSMUSG00000071633.11	Gm4952	0.762842	0.0402983	0.999985	chr19	12599974	12628251	protein_coding	0.278031
ENSMUSG00000072774.10	Zfp951	0.388071	0.0153529	0.999985	chr5	104813169	104860070	protein_coding	0.162854
ENSMUSG00000073139.9	Tmem185a	-0.15216	0.0373806	0.999985	chrX	70459753	70477180	protein_coding	5.27284
ENSMUSG00000073423.10	Zfp414	0.161278	0.0407825	0.999985	chr17	33629090	33631779	protein_coding	10.1896
ENSMUSG00000074171.2	Gm6658	0.47276	0.015079	0.999985	chr8	90906532	90908416	TEC	0.5156
ENSMUSG00000074340.9	Ovgp1	0.522382	0.00109732	0.999985	chr3	105973711	105987423	protein_coding	0.969552
ENSMUSG00000074406.5	Zfp628	0.158926	0.031082	0.999985	chr7	4915217	4922002	protein_coding	2.42254
ENSMUSG00000074480.4	Mex3a	-0.347039	0.00394415	0.999985	chr3	88532395	88541396	protein_coding	2.22561
ENSMUSG00000074607.11	Tox2	0.18371	0.0141282	0.999985	chr2	163203125	163324170	protein_coding	2.81908
ENSMUSG00000074738.2	Fndc10	0.13267	0.0472742	0.999985	chr4	155694342	155696481	protein_coding	6.97261
ENSMUSG00000074872.3	Ctxn2	0.267311	0.00207494	0.999985	chr2	125136633	125147841	protein_coding	1.81488
ENSMUSG00000074925.4	Ptar1	-0.15819	0.0363358	0.999985	chr19	23687429	23731668	protein_coding	1.84572
ENSMUSG00000076376.1	Mir674	-1.46183	0.0277011	0.999985	chr2	117185127	117185226	miRNA	0.467674
ENSMUSG00000076459.1	Mir758	2.22331	0.0415433	0.999985	chr12	109712810	109712890	miRNA	0.332932
ENSMUSG00000077637.1	Gm22771	-0.238124	0.0438706	0.999985	chr11	74906109	74906199	snoRNA	9.50115
ENSMUSG00000078117.2	Gm16485	-0.170974	0.0110694	0.999985	chr9	8971791	8975773	TEC	1.97609
ENSMUSG00000078289.2	Gm10923	-1.18223	0.0337635	0.999985	chr15	85116870	85117287	processed_pseudogene	0.113929
ENSMUSG00000078902.3	Gm14443	0.2565	0.0308629	0.999985	chr2	175166255	175175871	protein_coding	0.394096
ENSMUSG00000079003.2	Samd1	0.154668	0.0310069	0.999985	chr8	83997672	84000409	protein_coding	4.89308
ENSMUSG00000079550.9	Mpp4	0.534226	0.025431	0.999985	chr1	59120935	59163389	protein_coding	0.351744
ENSMUSG00000081137.3	BC022960	0.300957	0.0190676	0.999985	chrX	169368189	169370003	transcribed_processed_pseudogene	1.50542
ENSMUSG00000081344.5	Gm14303	0.305715	0.0392509	0.999985	chr2	172509521	172509691	processed_pseudogene	22.6434
ENSMUSG00000082062.1	Ftl2-ps	1.76622	0.0140487	0.999985	chr4	125504288	125504839	processed_pseudogene	0.632484
ENSMUSG00000084761.1	Gm12406	1.08493	0.0375904	0.999985	chr4	41639378	41641416	lncRNA	0.129369
ENSMUSG00000084838.3	Gm10241	1.00411	0.0390725	0.999985	chr16	20176727	20177012	processed_pseudogene	0.767095
ENSMUSG00000085162.7	Gm12295	1.24535	0.0214034	0.999985	chr11	65277654	65365798	lncRNA	0.321726
ENSMUSG00000085286.1	Ube4bos3	0.463473	0.0249466	0.999985	chr4	149334639	149335897	lncRNA	1.20741
ENSMUSG00000085609.1	1700016P03Rik	-0.57201	0.0412947	0.999985	chr11	75172560	75177633	lncRNA	1.93981
ENSMUSG00000085779.1	Atcayos	-0.465735	0.0170358	0.999985	chr10	81194609	81210877	lncRNA	0.510156
ENSMUSG00000085807.1	Ube4bos2	1.46066	0.0417963	0.999985	chr4	149338087	149338531	lncRNA	0.251068
ENSMUSG00000086013.1	Gm15706	0.318836	0.0024714	0.999985	chr6	145250529	145251849	lncRNA	2.72685
ENSMUSG00000086032.1	Gm15929	-2.22893	0.0413684	0.999985	chr7	3666252	3670278	lncRNA	0.687518
ENSMUSG00000086296.2	D030055H07Rik	0.273366	0.0434885	0.999985	chr9	106148687	106160201	lncRNA	0.210539
ENSMUSG00000086645.2	Gm15743	0.489909	0.0356859	0.999985	chr16	31427876	31429776	lncRNA	0.418912
ENSMUSG00000086794.1	Gm11642	0.421918	0.0278402	0.999985	chr11	103723950	103724532	lncRNA	1.11185
ENSMUSG00000086938.9	4930481A15Rik	0.333501	0.0390605	0.999985	chr19	5406740	5422847	lncRNA	0.991071
ENSMUSG00000086999.1	Bcas1os2	-0.6253	0.0193867	0.999985	chr2	170356361	170380435	lncRNA	0.278226
ENSMUSG00000087178.7	A230056P14Rik	-0.158007	0.00909622	0.999985	chr7	55962531	55980868	lncRNA	1.84699
ENSMUSG00000087259.7	2610035D17Rik	0.252964	0.00440766	0.999985	chr11	113043895	113201838	lncRNA	19.0013
ENSMUSG00000087695.1	Gm16291	-0.766914	0.0414229	0.999985	chr15	39797045	39812377	lncRNA	0.507727
ENSMUSG00000089239.1	Gm22200	1.34693	0.0360503	0.999985	chr18	34941234	34941300	snoRNA	0.843021
ENSMUSG00000089857.9	Zfp882	-0.214484	0.0136015	0.999985	chr8	71908608	71916354	protein_coding	0.610176
ENSMUSG00000089886.1	Gm16184	-0.536955	0.0495023	0.999985	chr7	19911825	19912397	processed_pseudogene	0.562888
ENSMUSG00000089889.2	0610040B10Rik	0.468522	0.012521	0.999985	chr5	143329247	143332704	lncRNA	0.577684
ENSMUSG00000089957.2	A830011K09Rik	0.337978	0.0282523	0.999985	chr6	138423105	138429592	lncRNA	0.614056
ENSMUSG00000090053.9	Palm2	-0.270785	0.00154745	0.999985	chr4	57434247	57712016	protein_coding	1.49413
ENSMUSG00000090112.8	Shprh	-0.0977663	0.0367376	0.999985	chr10	11149427	11217595	protein_coding	1.66813
ENSMUSG00000090137.8	Uba52	0.239529	0.0300868	0.999985	chr8	70508263	70510801	protein_coding	3.08847
ENSMUSG00000090307.7	1700071M16Rik	-0.476604	0.0118749	0.999985	chr17	43588340	43592442	lncRNA	0.311644
ENSMUSG00000090535.1	Gm8540	0.834741	0.00745407	0.999985	chr10	22040701	22048512	unprocessed_pseudogene	0.45206
ENSMUSG00000091272.2	Gm17641	0.312835	0.0231134	0.999985	chr3	68867917	68870266	TEC	0.656274
ENSMUSG00000091742.2	Gm5093	-0.657761	0.0337848	0.999985	chr17	46439578	46440097	processed_pseudogene	0.922829
ENSMUSG00000091811.2	Inafm1	0.178456	0.00692948	0.999985	chr7	16272013	16273617	protein_coding	11.4614
ENSMUSG00000091971.3	Hspa1a	-0.286408	0.026296	0.999985	chr17	34969190	34972156	protein_coding	0.854455
ENSMUSG00000092090.2	Gm3294	-0.452636	0.00516955	0.999985	chr6	28981634	29028922	lncRNA	0.407233
ENSMUSG00000092368.1	A930015D03Rik	-0.615023	0.0217229	0.999985	chr17	35994453	36038435	lncRNA	0.31477
ENSMUSG00000093909.2	Gm3883	-1.66386	0.0113542	0.999985	chr4	42456965	42461867	unprocessed_pseudogene	1.95618
ENSMUSG00000093930.2	Hmgcs1	0.0916167	0.0405577	0.999985	chr13	119690379	119708260	protein_coding	14.417
ENSMUSG00000094786.1	Gm14403	-0.259049	0.0075733	0.999985	chr2	177498215	177509763	protein_coding	0.816261
ENSMUSG00000097055.2	Gm4419	0.240666	0.046161	0.999985	chr12	21417323	21421064	lncRNA	0.633821
ENSMUSG00000097162.2	2310010J17Rik	0.515037	0.00100148	0.999985	chr7	90124822	90129984	lncRNA	1.50904
ENSMUSG00000097182.2	A830009L08Rik	-0.281406	0.0361929	0.999985	chr13	91368990	91388085	lncRNA	2.03885
ENSMUSG00000097251.2	5033417F24Rik	0.25879	0.0302628	0.999985	chr1	92908378	92910764	lncRNA	0.876847
ENSMUSG00000097452.2	Gm2824	-0.159172	0.0321903	0.999985	chr15	24981620	25027358	lncRNA	1.32595
ENSMUSG00000097504.1	4930516B21Rik	0.247925	0.0202151	0.999985	chr9	119440278	119444830	lncRNA	1.76494
ENSMUSG00000097604.1	Gm17322	-0.319599	0.0205228	0.999985	chr9	57998041	58007451	lncRNA	0.93081
ENSMUSG00000097971.3	Gm26917	0.384855	0.0184219	0.999985	chr17	39843013	39846341	lncRNA	7.13814
ENSMUSG00000098024.1	Gm27003	0.464675	0.0194311	0.999985	chr2	126675916	126683805	lncRNA	2.28315
ENSMUSG00000098075.1	Gm26994	0.898992	0.00428471	0.999985	chr8	112554617	112569575	lncRNA	0.33301
ENSMUSG00000098092.1	Gm2076	1.68554	0.0356493	0.999985	chr13	93293781	93294751	processed_pseudogene	0.100686
ENSMUSG00000100017.2	2410022M11Rik	0.221497	0.0491545	0.999985	chr14	56811989	56813899	lncRNA	0.945369
ENSMUSG00000100213.1	Gm28151	0.37124	0.00414065	0.999985	chr1	46849529	46850479	lncRNA	3.50679
ENSMUSG00000100600.6	A230077H06Rik	0.26136	0.00842993	0.999985	chr7	40818476	40900937	lncRNA	0.651254
ENSMUSG00000101585.6	1600010M07Rik	-0.733158	0.0498769	0.999985	chr7	109998376	110151202	lncRNA	0.248175
ENSMUSG00000102758.3	Naaladl2	-0.245575	0.0482622	0.999985	chr3	23798102	25144261	protein_coding	0.125771
ENSMUSG00000102816.1	Gm37814	0.689759	0.0412659	0.999985	chr2	4138984	4142627	lncRNA	0.120154
ENSMUSG00000102969.1	Gm33366	-0.494096	0.0379431	0.999985	chr13	83734709	83738535	TEC	0.195215
ENSMUSG00000103011.1	Gm8860	1.19581	0.0405061	0.999985	chr3	9072767	9073211	processed_pseudogene	0.253747
ENSMUSG00000103149.1	AA914427	0.474343	0.0334898	0.999985	chr16	17922043	17923208	TEC	0.47706
ENSMUSG00000103280.1	Gm37277	-0.326395	0.0252084	0.999985	chr1	4905751	4906861	TEC	1.00387
ENSMUSG00000103310.1	Pcdha12	-0.305956	0.00131045	0.999985	chr18	37020149	37187657	protein_coding	0.422422
ENSMUSG00000103378.1	Gm37176	-0.240727	0.0251272	0.999985	chr17	51859167	51863217	TEC	0.393973
ENSMUSG00000103452.1	1700008A23Rik	-1.39376	0.0287529	0.999985	chr9	99322826	99323516	TEC	0.189549
ENSMUSG00000103506.1	Gm38376	-1.41827	0.038567	0.999985	chr1	13177462	13179714	TEC	0.156443
ENSMUSG00000103755.1	Gm37805	0.514864	0.0415418	0.999985	chr9	95407461	95408554	TEC	0.709
ENSMUSG00000104507.1	A430027H14Rik	0.450572	0.0263374	0.999985	chr1	189343431	189344897	lncRNA	0.461191
ENSMUSG00000105230.1	Gm42433	0.215695	0.00306503	0.999985	chr9	110005974	110006913	TEC	4.03916
ENSMUSG00000105957.1	Gm43254	0.331311	0.0163885	0.999985	chr3	133307518	133310008	lncRNA	0.6972
ENSMUSG00000106164.1	9430085M18Rik	-0.613901	0.038744	0.999985	chr5	101703586	101705850	lncRNA	0.326964
ENSMUSG00000106547.1	B230303O12Rik	0.63964	0.0214358	0.999985	chr5	146188620	146194809	lncRNA	0.170402
ENSMUSG00000106933.1	Gm43621	1.20004	0.0379362	0.999985	chr2	36248709	36250730	TEC	0.332174
ENSMUSG00000106943.2	Dancr	0.270688	0.044733	0.999985	chr5	74093060	74095406	lncRNA	3.45082
ENSMUSG00000107021.1	Gm42853	0.37992	0.0451391	0.999985	chr5	116456098	116457484	TEC	0.990479
ENSMUSG00000107707.1	Gm44286	-1.74413	0.0280401	0.999985	chr6	77586995	77588481	TEC	0.110467
ENSMUSG00000108434.1	Gm45768	-0.231522	0.0318454	0.999985	chr7	37317899	37321100	lncRNA	0.955577
ENSMUSG00000109015.1	Gm31024	0.333055	0.0331075	0.999985	chr7	28167275	28169627	TEC	0.674586
ENSMUSG00000109233.1	Gm44866	-1.03662	0.0251492	0.999985	chr7	119720811	119735760	lncRNA	0.134735
ENSMUSG00000109274.1	Gm45133	-0.328742	0.0114484	0.999985	chr7	5059277	5062049	TEC	2.37114
ENSMUSG00000109501.1	Gm14377	-0.932792	0.00634917	0.999985	chr7	47110851	47125990	lncRNA	0.122846
ENSMUSG00000109812.1	Gm45640	-0.454674	0.00567968	0.999985	chr8	90876581	90878476	TEC	1.73799
ENSMUSG00000110331.1	Nudc-ps1	3.14465	0.00253637	0.999985	chr8	29286431	29286981	processed_pseudogene	0.797497
ENSMUSG00000110377.1	Gm45363	1.31158	0.0257762	0.999985	chr8	91055264	91056557	TEC	0.101991
ENSMUSG00000110929.1	Gm47757	2.49983	0.0362098	0.999985	chr9	99848283	99858313	lncRNA	0.105459
ENSMUSG00000111118.1	Gm6545	-0.344759	0.0491496	0.999985	chr19	12528755	12530540	processed_pseudogene	0.205648
ENSMUSG00000113170.1	Gm36839	0.474812	0.0321266	0.999985	chr13	34872512	34875432	lncRNA	0.274673
ENSMUSG00000113310.1	Gm47884	0.940938	0.0431154	0.999985	chr13	13953219	13954338	lncRNA	0.213266
ENSMUSG00000113361.1	B930059L03Rik	0.43247	0.0412358	0.999985	chr12	110590512	110592700	lncRNA	0.630829
ENSMUSG00000113662.1	Gm35558	0.260655	0.0298587	0.999985	chr12	110599745	110601963	TEC	0.947012
ENSMUSG00000114094.1	Gm48375	-1.05797	0.0191294	0.999985	chr13	8833099	8834372	TEC	0.133341
ENSMUSG00000114796.1	A930028N01Rik	0.751674	0.0150389	0.999985	chr19	40297971	40299555	lncRNA	2.239
ENSMUSG00000114864.1	Gm41071	1.04783	0.0423212	0.999985	chr13	113420336	113423887	lncRNA	0.233486
ENSMUSG00000114916.1	4930572O13Rik	-0.529653	0.0307941	0.999985	chr14	25139795	25143241	lncRNA	0.182573
ENSMUSG00000115529.1	9630013A20Rik	-0.654764	0.00300719	0.999985	chr14	84458639	84476424	lncRNA	0.111646
ENSMUSG00000115936.1	4833415N18Rik	0.316385	0.0458941	0.999985	chr16	11778429	11781500	lncRNA	1.57277
ENSMUSG00000115970.1	8430426J06Rik	-1.00402	0.0373179	0.999985	chr15	81242657	81312866	lncRNA	0.198726
ENSMUSG00000116518.1	Gm49494	0.618579	0.0380056	0.999985	chr15	99875540	99877595	lncRNA	0.128375
ENSMUSG00000116777.1	Zfp520-ps	1.03959	0.0452068	0.999985	chr16	17815028	17816321	processed_pseudogene	0.236318
ENSMUSG00000116858.1	Gm49797	0.173337	0.030067	0.999985	chr17	3198110	3311120	lncRNA	0.821539
ENSMUSG00000116903.1	Gm19522	-0.493653	0.0252893	0.999985	chr16	42884370	42912065	lncRNA	0.212937
ENSMUSG00000116927.1	Gm30881	0.815929	0.0325699	0.999985	chr16	93808540	93833019	lncRNA	0.327252
ENSMUSG00000117310.1	Ptp4a1	1.35694	0.046405	0.999985	chr1	30940302	30949770	protein_coding	0.117755
ENSMUSG00000117321.1	Gm49927	-0.749753	0.0411842	0.999985	chr17	66094933	66095170	processed_pseudogene	1.19892
ENSMUSG00000117557.1	Gm50070	1.04056	0.0359739	0.999985	chr17	24145599	24147046	lncRNA	0.104951
ENSMUSG00000117725.1	AC165962.1	0.221928	0.037723	0.999985	chr17	30576300	30582594	lncRNA	0.512412
ENSMUSG00000118239.1	AC166575.1	0.195289	0.0393199	0.999985	chr17	31567163	31568854	lncRNA	2.77256

## Sheet: STS2c
Supplement Table s2c. List of DEGs (p.val<0.05) GSE146845 after reanalyze
Ensembl ID	GeneSymbol	log2FoldChange	p.value	p.adj	Chromosome	Start	End	Class	FPKM
ENSMUSG00000038550.10	Ciart	-1.13427	9.80217e-17	1.51267e-12	chr3	95878503	95882251	protein_coding	6.5114
ENSMUSG00000059824.12	Dbp	-0.785598	2.49409e-15	1.92444e-11	chr7	45705088	45710203	protein_coding	16.5373
ENSMUSG00000032010.15	Usp2	-0.528524	2.02727e-13	1.04283e-09	chr9	44067021	44095627	protein_coding	15.1745
ENSMUSG00000031841.19	Cdh13	0.796628	1.76519e-12	6.8101e-09	chr8	118283733	119324921	protein_coding	7.40488
ENSMUSG00000005124.10	Ccn4	1.01467	1.03994e-11	3.20967e-08	chr15	66891320	66923201	protein_coding	1.24272
ENSMUSG00000037940.17	Inpp4b	0.836462	4.83764e-11	1.24424e-07	chr8	81342556	82127914	protein_coding	0.604114
ENSMUSG00000026463.17	Atp2b4	0.699017	3.70014e-10	8.15722e-07	chr1	133699457	133801041	protein_coding	24.8146
ENSMUSG00000028865.14	Cd164l2	-0.965798	1.2751e-09	2.45967e-06	chr4	133212131	133224555	protein_coding	2.38541
ENSMUSG00000022372.14	Sla	1.0393	2.01939e-09	3.46259e-06	chr15	66780819	66831829	protein_coding	1.85929
ENSMUSG00000055523.7	Gucy2g	-0.714375	2.79721e-09	4.31665e-06	chr19	55198099	55241236	protein_coding	2.3912
ENSMUSG00000063632.6	Sox11	0.699595	3.9332e-09	5.51792e-06	chr12	27334264	27342574	protein_coding	1.74294
ENSMUSG00000029168.14	Dpysl5	0.915792	4.30995e-09	5.54259e-06	chr5	30711564	30799375	protein_coding	5.16826
ENSMUSG00000020713.6	Gh	-7.46233	4.8906e-09	5.80552e-06	chr11	106300271	106301865	protein_coding	1.22907
ENSMUSG00000029544.16	Cabp1	-0.485165	1.03674e-08	1.09162e-05	chr5	115168689	115194381	protein_coding	32.7056
ENSMUSG00000039982.8	Dtx4	0.402798	1.06107e-08	1.09162e-05	chr19	12466338	12501454	protein_coding	12.9144
ENSMUSG00000025013.15	Tll2	1.54723	1.33802e-08	1.28403e-05	chr19	41082753	41206835	protein_coding	0.497101
ENSMUSG00000031451.6	Gas6	-0.324102	1.41449e-08	1.28403e-05	chr8	13465374	13494490	protein_coding	31.6513
ENSMUSG00000046607.6	Hrk	0.713864	1.62306e-08	1.3915e-05	chr5	118164648	118189478	protein_coding	11.5038
ENSMUSG00000008475.13	Arpc5	0.353995	2.05126e-08	1.50738e-05	chr1	152766542	152775597	protein_coding	36.0709
ENSMUSG00000028341.9	Nr4a3	0.914318	2.01548e-08	1.50738e-05	chr4	48045153	48086447	protein_coding	5.61484
ENSMUSG00000033208.7	S100b	-0.507448	2.00181e-08	1.50738e-05	chr10	76253853	76261159	protein_coding	62.1829
ENSMUSG00000033585.5	Ndn	0.45867	2.42577e-08	1.65063e-05	chr7	62346569	62350262	protein_coding	38.7121
ENSMUSG00000052135.8	Foxo6	0.855267	2.46011e-08	1.65063e-05	chr4	120267079	120287349	protein_coding	8.94289
ENSMUSG00000020889.11	Nr1d1	-0.48104	3.23134e-08	2.07775e-05	chr11	98767932	98775333	protein_coding	35.0474
ENSMUSG00000039059.11	Hrh3	-0.445383	3.83281e-08	2.36592e-05	chr2	180099465	180104488	protein_coding	30.2475
ENSMUSG00000031065.14	Cdk16	-0.245134	4.16121e-08	2.37836e-05	chrX	20687954	20699880	protein_coding	79.1471
ENSMUSG00000037465.10	Klf10	0.58591	4.08993e-08	2.37836e-05	chr15	38291463	38300706	protein_coding	8.8097
ENSMUSG00000058498.12	Rnf207	-1.00914	4.79659e-08	2.64361e-05	chr4	152307019	152318993	protein_coding	0.872605
ENSMUSG00000038319.14	Kcnh2	-0.365062	5.07808e-08	2.70224e-05	chr5	24319589	24351604	protein_coding	8.25692
ENSMUSG00000066705.7	Fxyd6	0.751086	8.49447e-08	4.36956e-05	chr9	45370185	45396159	protein_coding	36.2252
ENSMUSG00000030077.11	Chl1	0.495953	8.99307e-08	4.47681e-05	chr6	103510586	103750211	protein_coding	13.0433
ENSMUSG00000025969.15	Nrp2	0.686582	9.47135e-08	4.56756e-05	chr1	62703285	62818695	protein_coding	1.84077
ENSMUSG00000040136.10	Abcc8	-0.396929	1.18647e-07	5.54838e-05	chr7	46104523	46180033	protein_coding	4.06068
ENSMUSG00000020331.9	Hcn2	-0.305471	1.29338e-07	5.73441e-05	chr10	79716634	79736108	protein_coding	59.4687
ENSMUSG00000068735.14	Trp53i11	0.512358	1.30057e-07	5.73441e-05	chr2	93187548	93201759	protein_coding	20.7734
ENSMUSG00000024042.7	Sik1	0.652793	1.40934e-07	6.04136e-05	chr17	31844250	31855804	protein_coding	2.06462
ENSMUSG00000020836.15	Coro6	-0.732342	1.62882e-07	6.79351e-05	chr11	77462411	77470484	protein_coding	24.917
ENSMUSG00000030905.5	Crym	0.607906	1.72475e-07	7.00431e-05	chr7	120186380	120202111	protein_coding	23.978
ENSMUSG00000013846.10	St3gal1	0.490766	2.14118e-07	8.4725e-05	chr15	67102875	67176830	protein_coding	6.76864
ENSMUSG00000037990.18	Sh3rf3	0.371626	2.30226e-07	8.88213e-05	chr10	58813359	59138916	protein_coding	5.74497
ENSMUSG00000001334.9	Fndc5	-0.516347	2.73516e-07	0.000102949	chr4	129136999	129144593	protein_coding	24.0014
ENSMUSG00000037868.15	Egr2	1.76049	3.16051e-07	0.000116126	chr10	67535475	67542188	protein_coding	0.611911
ENSMUSG00000022537.18	Tmem44	-0.396401	3.37241e-07	0.00012103	chr16	30511855	30550842	protein_coding	10.565
ENSMUSG00000039683.16	Sdk1	0.675193	3.60342e-07	0.000126382	chr5	141241490	142215586	protein_coding	2.23687
ENSMUSG00000033732.10	Sf3b3	0.282161	3.70631e-07	0.000127102	chr8	110810239	110846787	protein_coding	6.13643
ENSMUSG00000028004.12	Npy2r	1.25369	3.8298e-07	0.000128481	chr3	82538383	82548084	protein_coding	0.715943
ENSMUSG00000021478.6	Drd1	0.641162	4.20286e-07	0.000135122	chr13	54051183	54055705	protein_coding	5.85336
ENSMUSG00000037984.9	Neurod6	0.311435	4.19239e-07	0.000135122	chr6	55677822	55681263	protein_coding	43.6119
ENSMUSG00000030270.11	Cpne9	-0.762397	4.91653e-07	0.000154841	chr6	113282307	113305627	protein_coding	6.38897
ENSMUSG00000016194.14	Hsd11b1	-0.740682	5.10265e-07	0.000156609	chr1	193221634	193264075	protein_coding	2.66611
ENSMUSG00000017417.14	Plxdc1	-0.523719	5.25308e-07	0.000156609	chr11	97923238	97986444	protein_coding	6.45241
ENSMUSG00000053414.8	Hunk	-0.462405	5.27712e-07	0.000156609	chr16	90386013	90499553	protein_coding	3.15829
ENSMUSG00000059974.10	Ntm	-0.462578	5.7702e-07	0.000168011	chr9	28994750	29963141	protein_coding	31.7412
ENSMUSG00000021250.13	Fos	0.950815	6.50959e-07	0.00018603	chr12	85473890	85477273	protein_coding	4.4762
ENSMUSG00000040935.12	Padi6	1.70148	7.257e-07	0.000203618	chr4	140727355	140742643	protein_coding	1.16848
ENSMUSG00000067786.16	Nnat	1.50293	7.40798e-07	0.000204143	chr2	157560078	157562522	protein_coding	41.8662
ENSMUSG00000020363.6	Gfpt2	-0.680134	9.15238e-07	0.000247789	chr11	49794178	49838613	protein_coding	1.28182
ENSMUSG00000017167.6	Cntnap1	-0.385813	1.0877e-06	0.000279315	chr11	101170523	101190724	protein_coding	51.4285
ENSMUSG00000019194.15	Scn1b	-0.482757	1.14424e-06	0.000279315	chr7	31116524	31127003	protein_coding	251.024
ENSMUSG00000026826.13	Nr4a2	0.728055	1.12545e-06	0.000279315	chr2	57106830	57124003	protein_coding	2.8596
ENSMUSG00000034168.7	Irf2bpl	0.258509	1.11922e-06	0.000279315	chr12	86880701	86884798	protein_coding	23.7327
ENSMUSG00000047181.12	Samd14	0.700504	1.15838e-06	0.000279315	chr11	95009879	95026087	protein_coding	10.4489
ENSMUSG00000089774.2	Slc5a3	0.575919	1.1166e-06	0.000279315	chr16	92058322	92087473	protein_coding	2.58082
ENSMUSG00000107728.1	Gm38910	-0.705258	1.12807e-06	0.000279315	chr6	134605234	134607681	lncRNA	2.29296
ENSMUSG00000033615.9	Cplx1	-0.486935	1.33661e-06	0.000316533	chr5	108518554	108550024	protein_coding	332.952
ENSMUSG00000039349.5	C130074G19Rik	-0.480345	1.35376e-06	0.000316533	chr1	184871926	184883218	protein_coding	24.7206
ENSMUSG00000021662.11	Arhgef28	0.604642	1.43117e-06	0.000324792	chr13	97899469	98206439	protein_coding	5.16627
ENSMUSG00000039195.4	1110008P14Rik	-0.353381	1.43064e-06	0.000324792	chr2	32377097	32381938	protein_coding	44.1526
ENSMUSG00000030731.13	Syt3	-0.301536	1.46842e-06	0.000325193	chr7	44384102	44400187	protein_coding	18.3343
ENSMUSG00000032523.11	Hhatl	-0.51545	1.47509e-06	0.000325193	chr9	121784016	121792507	protein_coding	5.32668
ENSMUSG00000048385.9	Scrt1	-0.503616	1.56021e-06	0.000339115	chr15	76516203	76522499	protein_coding	47.255
ENSMUSG00000032648.14	Pygm	-0.416487	1.63638e-06	0.00035073	chr19	6384399	6398459	protein_coding	9.43028
ENSMUSG00000063564.13	Col23a1	1.53445	1.66712e-06	0.000352424	chr11	51289920	51583918	protein_coding	2.47405
ENSMUSG00000047606.4	Ankrd34c	-0.989736	1.83857e-06	0.000383416	chr9	89725245	89738475	protein_coding	1.66561
ENSMUSG00000020823.16	Sec14l1	-0.308603	2.12652e-06	0.000437553	chr11	117115168	117159268	protein_coding	30.8786
ENSMUSG00000020241.13	Col6a2	0.829215	2.24496e-06	0.000445846	chr10	76595762	76623630	protein_coding	3.16069
ENSMUSG00000020905.11	Usp43	-0.713699	2.2535e-06	0.000445846	chr11	67854523	67922153	protein_coding	1.26794
ENSMUSG00000042216.13	Sgsm1	0.364156	2.2252e-06	0.000445846	chr5	113243220	113310786	protein_coding	15.263
ENSMUSG00000028871.7	Rspo1	-1.20239	2.36626e-06	0.000462229	chr4	124986430	125009099	protein_coding	1.61812
ENSMUSG00000037771.11	Slc32a1	-0.318787	2.61738e-06	0.000504893	chr2	158610767	158615748	protein_coding	32.1461
ENSMUSG00000022246.14	Rai14	0.875005	2.72892e-06	0.000519909	chr15	10568969	10714624	protein_coding	2.51901
ENSMUSG00000042631.7	Xkr7	1.23254	2.82502e-06	0.00052525	chr2	153031852	153055775	protein_coding	2.01107
ENSMUSG00000052534.15	Pbx1	0.328016	2.81811e-06	0.00052525	chr1	168119364	168432270	protein_coding	16.5462
ENSMUSG00000042608.15	Stk40	0.313241	3.06537e-06	0.000563153	chr4	126103957	126141029	protein_coding	9.45015
ENSMUSG00000030616.15	Sytl2	-0.393995	3.14505e-06	0.000565375	chr7	90302252	90410719	protein_coding	5.62321
ENSMUSG00000034522.10	Zfp395	0.537035	3.18738e-06	0.000565375	chr14	65358389	65398930	protein_coding	2.0549
ENSMUSG00000052373.14	Mpp3	-0.427182	3.17593e-06	0.000565375	chr11	101999652	102028461	protein_coding	4.68239
ENSMUSG00000051243.14	Islr2	0.429391	3.28829e-06	0.000576646	chr9	58196297	58204319	protein_coding	19.9533
ENSMUSG00000024713.16	Pcsk5	0.604121	3.46392e-06	0.000593535	chr19	17432319	17837632	protein_coding	0.924428
ENSMUSG00000044024.16	Rell2	-0.378431	3.49998e-06	0.000593535	chr18	37955079	37959179	protein_coding	17.4073
ENSMUSG00000094626.1	Tmem121b	0.328778	3.49199e-06	0.000593535	chr6	120488939	120493807	protein_coding	19.4151
ENSMUSG00000022594.14	Lynx1	-0.478409	3.60002e-06	0.000597371	chr15	74747852	74753046	protein_coding	109.122
ENSMUSG00000034023.16	Fancd2	0.81029	3.59061e-06	0.000597371	chr6	113531682	113597017	protein_coding	1.80698
ENSMUSG00000029135.10	Fosl2	0.568094	3.80096e-06	0.000624004	chr5	32135801	32157842	protein_coding	3.15545
ENSMUSG00000085586.1	Gm11613	-0.486715	3.91878e-06	0.000636575	chr11	97644184	97660367	lncRNA	7.33055
ENSMUSG00000020290.14	Xpo1	0.34988	4.07773e-06	0.000655494	chr11	23256041	23298249	protein_coding	9.91585
ENSMUSG00000028630.9	Dyrk2	0.351001	4.3227e-06	0.00068771	chr10	118855603	118870209	protein_coding	11.5955
ENSMUSG00000036915.17	Kirrel2	-0.597358	4.70504e-06	0.000740901	chr7	30447534	30457690	protein_coding	2.62002
ENSMUSG00000036402.13	Gng12	0.336764	4.89649e-06	0.000756897	chr6	66896397	67021350	protein_coding	19.4708
ENSMUSG00000036699.12	Zcchc12	0.586236	4.90472e-06	0.000756897	chrX	36195904	36199158	protein_coding	16.6549
ENSMUSG00000001313.12	Rnd2	-0.356566	5.31777e-06	0.000804548	chr11	101464999	101471853	protein_coding	41.8247
ENSMUSG00000027318.17	Adam33	-1.36377	5.30995e-06	0.000804548	chr2	131050591	131063814	protein_coding	0.790519
ENSMUSG00000004980.16	Hnrnpa2b1	0.199237	5.47973e-06	0.000821003	chr6	51460932	51469894	protein_coding	57.0635
ENSMUSG00000033316.14	Galnt9	0.351858	5.73943e-06	0.000851643	chr5	110544355	110621380	protein_coding	34.3546
ENSMUSG00000023805.17	Synj2	0.313277	5.91755e-06	0.000858746	chr17	5941280	6044290	protein_coding	10.0067
ENSMUSG00000028360.9	Slc44a5	0.638134	6.00988e-06	0.000858746	chr3	153973436	154271722	protein_coding	1.32486
ENSMUSG00000045414.7	Dipk2a	-0.437701	5.87458e-06	0.000858746	chr9	94517864	94538081	protein_coding	9.68609
ENSMUSG00000110924.1	Gm40518	0.829651	5.98084e-06	0.000858746	chr9	48132504	48158965	lncRNA	2.63364
ENSMUSG00000024899.7	Papss2	0.70296	6.32431e-06	0.000895383	chr19	32595790	32667187	protein_coding	3.14218
ENSMUSG00000032281.11	Acsbg1	-0.300198	6.50256e-06	0.00091225	chr9	54604877	54661870	protein_coding	41.5458
ENSMUSG00000038260.10	Trpm4	-0.470371	6.62864e-06	0.00092156	chr7	45302632	45333780	protein_coding	2.03954
ENSMUSG00000006362.16	Cbfa2t3	0.447109	6.93017e-06	0.000954878	chr8	122625141	122699109	protein_coding	4.7251
ENSMUSG00000066197.5	Gpr139	1.82712	7.12618e-06	0.000973197	chr7	119140747	119184603	protein_coding	0.254953
ENSMUSG00000041308.6	Sntb2	0.454514	7.46659e-06	0.00100195	chr8	106935750	107019714	protein_coding	2.64099
ENSMUSG00000043004.13	Gng2	0.305053	7.45874e-06	0.00100195	chr14	19872559	19977627	protein_coding	30.2516
ENSMUSG00000022306.9	Zfpm2	0.692201	7.89918e-06	0.00105086	chr15	40655035	41104592	protein_coding	2.10772
ENSMUSG00000005716.16	Pvalb	-0.72241	8.49953e-06	0.00109304	chr15	78191114	78206400	protein_coding	61.0138
ENSMUSG00000030792.8	Dkkl1	-0.564375	8.45069e-06	0.00109304	chr7	45207519	45212147	protein_coding	13.1698
ENSMUSG00000035566.7	Pcdh17	0.533119	8.3517e-06	0.00109304	chr14	84443563	84539002	protein_coding	8.98599
ENSMUSG00000100303.3	2600014E21Rik	-1.55099	8.42613e-06	0.00109304	chr2	75138843	75317820	lncRNA	0.185085
ENSMUSG00000037408.10	Cnnm4	0.501025	9.00256e-06	0.00114816	chr1	36471620	36508764	protein_coding	3.49576
ENSMUSG00000029598.12	Plbd2	-0.265241	9.11445e-06	0.0011529	chr5	120483282	120503625	protein_coding	13.9093
ENSMUSG00000021591.8	Glrx	-0.45375	9.58237e-06	0.00120224	chr13	75839868	75850154	protein_coding	3.45968
ENSMUSG00000045246.11	Kcng4	-0.95993	9.81712e-06	0.00122176	chr8	119623854	119635680	protein_coding	2.30252
ENSMUSG00000002032.17	Tmem25	-0.36194	1.01135e-05	0.00124857	chr9	44793769	44799307	protein_coding	18.6853
ENSMUSG00000003934.5	Efnb3	0.573105	1.04717e-05	0.00125183	chr11	69554092	69560205	protein_coding	31.3721
ENSMUSG00000022587.14	Ly6e	-0.307063	1.04201e-05	0.00125183	chr15	74955051	74959905	protein_coding	50.1714
ENSMUSG00000027716.13	Trpc3	-0.544553	1.05154e-05	0.00125183	chr3	36620482	36690167	protein_coding	2.45451
ENSMUSG00000027737.10	Slc7a11	0.637891	1.05455e-05	0.00125183	chr3	49892526	50443614	protein_coding	2.8759
ENSMUSG00000086555.2	Gm13446	-0.756238	1.02384e-05	0.00125183	chr2	35549538	35558702	lncRNA	2.77646
ENSMUSG00000020841.5	Cpd	0.360432	1.09301e-05	0.00128579	chr11	76778424	76847018	protein_coding	11.3751
ENSMUSG00000022637.11	Cblb	0.392739	1.09982e-05	0.00128579	chr16	52031225	52208048	protein_coding	2.22507
ENSMUSG00000102813.1	Gm37795	-1.42651	1.15304e-05	0.00133788	chr4	150068539	150070997	TEC	1.5634
ENSMUSG00000031772.17	Cntnap4	0.749307	1.17106e-05	0.00134865	chr8	112570043	112882717	protein_coding	5.36822
ENSMUSG00000021990.15	Spata13	0.458598	1.20039e-05	0.00137217	chr14	60634001	60764556	protein_coding	1.4338
ENSMUSG00000019916.14	P4ha1	0.335105	1.22234e-05	0.001387	chr10	59323296	59373304	protein_coding	11.7035
ENSMUSG00000029361.18	Nos1	0.600221	1.25116e-05	0.00140934	chr5	117781032	117958840	protein_coding	5.718
ENSMUSG00000031239.5	Itm2a	-0.313554	1.29239e-05	0.00144523	chrX	107397099	107403376	protein_coding	25.8868
ENSMUSG00000024862.16	Klc2	-0.292002	1.30888e-05	0.00145314	chr19	5107746	5118560	protein_coding	67.9152
ENSMUSG00000028527.18	Ak4	0.326836	1.34661e-05	0.00148435	chr4	101419277	101466995	protein_coding	11.0478
ENSMUSG00000061411.12	Nol4l	0.343403	1.3693e-05	0.00148913	chr2	153407462	153529971	protein_coding	7.30328
ENSMUSG00000078963.3	Hsbp1l1	-1.22423	1.37024e-05	0.00148913	chr18	80229758	80247102	protein_coding	1.00189
ENSMUSG00000034295.10	Fhod3	-0.459231	1.42507e-05	0.0015272	chr18	24708623	25133501	protein_coding	9.86308
ENSMUSG00000064351.1	mt-Co1	-0.261553	1.41551e-05	0.0015272	chrM	5328	6872	protein_coding	12580.8
ENSMUSG00000025582.4	Nptx1	0.445583	1.45953e-05	0.00155334	chr11	119538719	119547753	protein_coding	110.657
ENSMUSG00000027346.15	Gpcpd1	-0.391456	1.52766e-05	0.00161471	chr2	132529082	132587729	protein_coding	14.0556
ENSMUSG00000020937.14	Plcd3	-0.451002	1.56201e-05	0.001631	chr11	103070304	103101658	protein_coding	4.61098
ENSMUSG00000030047.14	Arhgap25	0.710673	1.5642e-05	0.001631	chr6	87458545	87533259	protein_coding	4.97159
ENSMUSG00000024517.17	Grp	1.09572	1.58643e-05	0.00164256	chr18	65872820	65886596	protein_coding	4.58776
ENSMUSG00000028644.16	Ermap	-1.39308	1.59658e-05	0.00164256	chr4	119175457	119190011	protein_coding	0.198727
ENSMUSG00000007594.10	Hapln4	-0.556509	1.66647e-05	0.00170311	chr8	70083457	70090862	protein_coding	35.3546
ENSMUSG00000031099.16	Smarca1	0.423372	1.70205e-05	0.00172803	chrX	47809368	47892974	protein_coding	4.6089
ENSMUSG00000018589.8	Glra2	0.787031	1.75041e-05	0.00176551	chrX	165129017	165327393	protein_coding	6.58614
ENSMUSG00000036111.8	Lmo1	0.670059	1.83606e-05	0.00183987	chr7	109138572	109175207	protein_coding	5.54472
ENSMUSG00000033717.6	Adra2a	0.5582	1.87966e-05	0.00187141	chr19	54044151	54048982	protein_coding	2.70771
ENSMUSG00000041046.7	Ramp3	0.711417	2.02314e-05	0.00200136	chr11	6658521	6677475	protein_coding	18.3989
ENSMUSG00000005672.12	Kit	0.452884	2.07703e-05	0.0020338	chr5	75574916	75656722	protein_coding	2.87439
ENSMUSG00000029001.15	Fbxo44	-0.249156	2.08229e-05	0.0020338	chr4	148152800	148160482	protein_coding	31.4163
ENSMUSG00000021596.16	Mctp1	0.515994	2.0955e-05	0.00203382	chr13	76384535	77031810	protein_coding	6.88262
ENSMUSG00000036790.5	Slitrk2	-0.436815	2.13307e-05	0.00205734	chrX	66649318	66661393	protein_coding	3.75912
ENSMUSG00000085609.1	1700016P03Rik	0.650601	2.18278e-05	0.00209221	chr11	75172560	75177633	lncRNA	5.36945
ENSMUSG00000024957.9	Kcnk4	-0.43013	2.20363e-05	0.00209916	chr19	6923966	6934515	protein_coding	4.74773
ENSMUSG00000092094.5	Zfp804b	1.46998	2.23666e-05	0.00211755	chr5	6769010	7344756	protein_coding	0.319741
ENSMUSG00000078235.3	Fam43b	0.389461	2.2839e-05	0.00214909	chr4	138394092	138396528	protein_coding	9.5441
ENSMUSG00000028086.15	Fbxw7	-0.235991	2.37067e-05	0.00221723	chr3	84815268	84979198	protein_coding	35.6111
ENSMUSG00000025064.15	Col17a1	-1.85357	2.42199e-05	0.00225157	chr19	47646344	47692094	protein_coding	0.157061
ENSMUSG00000032128.15	Robo3	-0.61713	2.45626e-05	0.00226976	chr9	37415669	37433246	protein_coding	5.69278
ENSMUSG00000021215.15	Net1	-0.401762	2.53068e-05	0.00228383	chr13	3882018	3918220	protein_coding	4.98951
ENSMUSG00000026822.14	Lcn2	5.62151	2.49348e-05	0.00228383	chr2	32384633	32388252	protein_coding	0.428504
ENSMUSG00000029471.13	Camkk2	-0.401733	2.50332e-05	0.00228383	chr5	122731170	122779409	protein_coding	35.4415
ENSMUSG00000043366.16	Olfr78	-1.5536	2.51696e-05	0.00228383	chr7	102738511	102759471	protein_coding	0.390874
ENSMUSG00000026121.13	Sema4c	0.369979	2.59476e-05	0.00232804	chr1	36548639	36558349	protein_coding	3.44029
ENSMUSG00000021278.7	Amn	-0.738205	2.68451e-05	0.00239465	chr12	111271095	111276426	protein_coding	3.68725
ENSMUSG00000032076.19	Cadm1	0.39782	2.749e-05	0.00242485	chr9	47530173	47857637	protein_coding	17.1581
ENSMUSG00000032487.8	Ptgs2	0.585267	2.74979e-05	0.00242485	chr1	150100031	150108227	protein_coding	2.26935
ENSMUSG00000017754.13	Pltp	-0.303727	3.33176e-05	0.00286365	chr2	164839518	164857711	protein_coding	17.0733
ENSMUSG00000032908.9	Sgpp2	-0.660018	3.31333e-05	0.00286365	chr1	78310345	78420289	protein_coding	3.70255
ENSMUSG00000033781.7	Asb13	-0.339708	3.28694e-05	0.00286365	chr13	3634032	3653822	protein_coding	11.3804
ENSMUSG00000035456.9	Prdm8	-0.889526	3.29956e-05	0.00286365	chr5	98167198	98188991	protein_coding	2.64762
ENSMUSG00000079470.8	Utp14b	0.638758	3.34018e-05	0.00286365	chr1	78658038	78671512	protein_coding	1.9907
ENSMUSG00000035775.2	Krt20	-1.0818	3.43687e-05	0.00290689	chr11	99428403	99438150	protein_coding	1.41129
ENSMUSG00000059325.14	Hopx	0.670242	3.44713e-05	0.00290689	chr5	77086988	77115121	protein_coding	17.6721
ENSMUSG00000106905.1	Gm42741	-0.588001	3.43053e-05	0.00290689	chr6	127772373	127774650	TEC	3.3778
ENSMUSG00000041329.13	Atp1b2	-0.306716	3.47917e-05	0.00291797	chr11	69599736	69605942	protein_coding	93.9781
ENSMUSG00000020080.8	Hkdc1	-0.588048	3.68509e-05	0.00307396	chr10	62383137	62422491	protein_coding	3.97579
ENSMUSG00000039234.11	Sec24d	0.531329	3.75802e-05	0.00311795	chr3	123267455	123365641	protein_coding	2.22957
ENSMUSG00000063873.10	Slc24a3	-0.479397	3.79446e-05	0.00313135	chr2	145167754	145642166	protein_coding	21.8946
ENSMUSG00000020374.16	Rasgef1c	-0.551778	3.94634e-05	0.00323936	chr11	49901835	49980994	protein_coding	8.13422
ENSMUSG00000104435.1	Gm37422	-0.867776	4.00999e-05	0.00327419	chr1	189879935	189884652	lncRNA	0.746814
ENSMUSG00000021379.2	Id4	0.364369	4.06549e-05	0.00328654	chr13	48261228	48266026	protein_coding	16.4127
ENSMUSG00000060152.14	Pop5	-0.362743	4.06771e-05	0.00328654	chr5	115235836	115245351	protein_coding	13.9985
ENSMUSG00000037224.15	Zfyve28	-0.272585	4.21819e-05	0.00339037	chr5	34194893	34288449	protein_coding	8.82179
ENSMUSG00000040761.16	Spen	0.328211	4.24803e-05	0.00339666	chr4	141467890	141538597	protein_coding	5.60809
ENSMUSG00000050390.12	C77080	-0.383272	4.31657e-05	0.00343368	chr4	129219578	129261404	protein_coding	4.03536
ENSMUSG00000035355.15	Kcnh4	-0.762591	4.35326e-05	0.0034451	chr11	100740376	100759942	protein_coding	3.85236
ENSMUSG00000024526.9	Cidea	1.18457	4.38744e-05	0.00345444	chr18	67343604	67367785	protein_coding	1.65915
ENSMUSG00000038602.7	Slc35f1	0.410676	4.59813e-05	0.00360195	chr10	52690533	53111622	protein_coding	19.9821
ENSMUSG00000072214.7	Sept5	-0.376344	4.63582e-05	0.00361313	chr16	18620502	18629954	protein_coding	39.9065
ENSMUSG00000031217.8	Efnb1	0.413366	4.70139e-05	0.00362759	chrX	99136130	99148991	protein_coding	4.35826
ENSMUSG00000039202.12	Abhd2	-0.235045	4.68727e-05	0.00362759	chr7	79273199	79365508	protein_coding	13.8966
ENSMUSG00000007850.16	Hnrnph1	0.249765	4.82812e-05	0.00367032	chr11	50376990	50386528	protein_coding	32.8774
ENSMUSG00000018470.8	Kcnab3	-0.652246	4.80089e-05	0.00367032	chr11	69326258	69333042	protein_coding	13.7921
ENSMUSG00000021273.11	Fdft1	0.254028	4.81042e-05	0.00367032	chr14	63145150	63179578	protein_coding	25.4427
ENSMUSG00000026042.16	Col5a2	0.738158	4.94939e-05	0.0037258	chr1	45374321	45503282	protein_coding	0.532181
ENSMUSG00000074736.10	Syndig1	-0.560112	4.93662e-05	0.0037258	chr2	149829211	150004392	protein_coding	12.3333
ENSMUSG00000022197.16	Pdzd2	0.322412	5.01401e-05	0.00373798	chr15	12359711	12739924	protein_coding	3.08715
ENSMUSG00000032172.8	Olfm2	-0.387486	4.99128e-05	0.00373798	chr9	20667690	20746349	protein_coding	45.4111
ENSMUSG00000050379.15	Sept6	-0.28106	5.08251e-05	0.00375279	chrX	36911326	36991794	protein_coding	9.35908
ENSMUSG00000051495.7	Irf2bp2	0.253097	5.07895e-05	0.00375279	chr8	126588296	126593986	protein_coding	9.52465
ENSMUSG00000033854.10	Kcnk10	0.471611	5.21466e-05	0.00383203	chr12	98429437	98578310	protein_coding	1.06353
ENSMUSG00000002083.13	Bbc3	0.496217	5.28135e-05	0.00386264	chr7	16308393	16318205	protein_coding	4.13736
ENSMUSG00000027878.11	Notch2	0.445493	5.49513e-05	0.00400004	chr3	98013527	98150361	protein_coding	1.48683
ENSMUSG00000039838.11	Slc45a1	-0.235047	5.60887e-05	0.00404919	chr4	150628572	150652174	protein_coding	12.7495
ENSMUSG00000043872.14	Zmym1	0.510255	5.61513e-05	0.00404919	chr4	127047094	127061152	protein_coding	2.06005
ENSMUSG00000030256.11	Bhlhe41	-0.372843	5.9275e-05	0.00425457	chr6	145858243	145865558	protein_coding	4.27127
ENSMUSG00000060166.6	Zdhhc8	-0.32492	5.97799e-05	0.00427094	chr16	18220753	18235136	protein_coding	28.0344
ENSMUSG00000018865.9	Sult4a1	-0.216621	6.27034e-05	0.0044445	chr15	84076097	84105754	protein_coding	231.107
ENSMUSG00000028351.5	Brinp1	-0.447022	6.30732e-05	0.0044445	chr4	68761514	68954397	protein_coding	23.8876
ENSMUSG00000114469.2	C730002L08Rik	-0.663376	6.2919e-05	0.0044445	chr19	20410544	20552330	lncRNA	1.95134
ENSMUSG00000056665.2	Them6	-0.512225	6.36992e-05	0.00446821	chr15	74721204	74724639	protein_coding	31.3267
ENSMUSG00000058656.13	Samd12	0.355436	6.59319e-05	0.0046039	chr15	53453810	53902537	protein_coding	5.55614
ENSMUSG00000001143.13	Lman2l	0.465353	6.66861e-05	0.0046148	chr1	36419871	36445271	protein_coding	5.36706
ENSMUSG00000051067.8	Lingo3	-0.343429	6.65465e-05	0.0046148	chr10	80832801	80844039	protein_coding	8.26524
ENSMUSG00000027520.15	Zdbf2	0.54208	6.76621e-05	0.00464072	chr1	63273265	63314576	protein_coding	1.91306
ENSMUSG00000062785.14	Kcnc3	-0.499884	6.74162e-05	0.00464072	chr7	44590664	44604754	protein_coding	22.4444
ENSMUSG00000026883.17	Dab2ip	-0.24025	6.80068e-05	0.00464372	chr2	35558266	35730994	protein_coding	21.2029
ENSMUSG00000023192.12	Grm2	-0.568373	7.12545e-05	0.00481139	chr9	106643095	106656082	protein_coding	11.4669
ENSMUSG00000028174.12	Rpe65	-1.34161	7.09314e-05	0.00481139	chr3	159599175	159625321	protein_coding	0.622778
ENSMUSG00000033065.14	Pfkm	-0.19587	7.13977e-05	0.00481139	chr15	98092589	98132451	protein_coding	114.608
ENSMUSG00000018476.7	Kdm6b	0.338172	7.3242e-05	0.00491422	chr11	69398508	69413675	protein_coding	4.49855
ENSMUSG00000046093.9	Hpcal4	0.370272	7.51287e-05	0.00501898	chr4	123183227	123194701	protein_coding	289.605
ENSMUSG00000019467.15	Arhgef25	-0.221933	7.57194e-05	0.00503664	chr10	127182525	127190083	protein_coding	58.9182
ENSMUSG00000022112.14	Gpc5	-0.284675	7.78395e-05	0.00515544	chr14	115092215	116525179	protein_coding	8.1234
ENSMUSG00000013089.15	Etv5	0.252092	8.19747e-05	0.00540613	chr16	22381309	22439719	protein_coding	41.9989
ENSMUSG00000062760.10	Shisal1	0.435823	8.27263e-05	0.00543248	chr15	84379203	84447097	protein_coding	8.9123
ENSMUSG00000025981.13	Coq10b	-0.365766	8.47064e-05	0.00553894	chr1	55052770	55072702	protein_coding	4.06539
ENSMUSG00000033487.14	Fndc3a	0.277902	8.51692e-05	0.00553974	chr14	72537946	72710003	protein_coding	4.6731
ENSMUSG00000050069.3	Grem2	0.349632	8.54366e-05	0.00553974	chr1	174833785	174921819	protein_coding	7.22577
ENSMUSG00000024501.20	Dpysl3	0.393011	8.83783e-05	0.0057065	chr18	43320984	43438286	protein_coding	7.14697
ENSMUSG00000000805.18	Car4	-0.519054	9.31688e-05	0.00598544	chr11	84957786	84966044	protein_coding	9.9043
ENSMUSG00000035919.16	Bbs9	0.468422	9.3474e-05	0.00598544	chr9	22475715	22888280	protein_coding	2.40919
ENSMUSG00000021366.8	Hivep1	0.296858	9.42835e-05	0.00601233	chr13	42052021	42192537	protein_coding	13.7553
ENSMUSG00000032667.17	Pon2	-0.294954	9.47729e-05	0.00601866	chr6	5264147	5298455	protein_coding	6.81397
ENSMUSG00000032087.10	Dscaml1	0.301351	9.63267e-05	0.00609227	chr9	45426628	45753712	protein_coding	6.50184
ENSMUSG00000037692.14	Ahdc1	0.266524	9.84347e-05	0.00617498	chr4	133011260	133078110	protein_coding	7.6519
ENSMUSG00000050730.17	Arhgap42	-0.366106	9.81913e-05	0.00617498	chr9	8994329	9239101	protein_coding	2.47964
ENSMUSG00000055409.14	Nell1	-0.44661	0.000100058	0.00625141	chr7	49974864	50866608	protein_coding	5.64147
ENSMUSG00000020912.4	Krt12	-0.995366	0.000101022	0.00628618	chr11	99415666	99422259	protein_coding	2.69799
ENSMUSG00000033491.13	Prss35	0.813698	0.000101554	0.00629389	chr9	86743649	86758443	protein_coding	3.69865
ENSMUSG00000023232.17	Serinc2	0.747292	0.000103824	0.00640886	chr4	130253495	130279205	protein_coding	4.42195
ENSMUSG00000061410.6	Zcchc14	0.271153	0.000104818	0.00644446	chr8	121598703	121652901	protein_coding	11.1787
ENSMUSG00000038760.14	Trhr	0.868275	0.000105286	0.00644751	chr15	44196135	44235912	protein_coding	0.695363
ENSMUSG00000084890.1	A830036E02Rik	-0.991827	0.000106038	0.00646791	chr11	99416956	99425497	lncRNA	4.26228
ENSMUSG00000041842.15	Fhdc1	0.655628	0.000106733	0.00648468	chr3	84442198	84480429	protein_coding	0.819114
ENSMUSG00000022895.16	Ets2	0.36189	0.00011073	0.00670109	chr16	95702075	95721051	protein_coding	12.1524
ENSMUSG00000064065.15	Ipcef1	0.418605	0.00011138	0.0067141	chr10	6885796	7052478	protein_coding	16.3361
ENSMUSG00000003545.3	Fosb	0.528556	0.000114994	0.00688335	chr7	19302696	19310051	protein_coding	1.87466
ENSMUSG00000022332.8	Khdrbs3	0.222601	0.000115079	0.00688335	chr15	68928420	69101211	protein_coding	49.9937
ENSMUSG00000051351.14	Zfp46	-0.267179	0.000117335	0.00697407	chr4	136284683	136293942	protein_coding	10.6301
ENSMUSG00000061758.13	Akr1b10	-0.396023	0.0001175	0.00697407	chr6	34384218	34396950	protein_coding	3.27105
ENSMUSG00000021294.7	Kif26a	0.456089	0.000122984	0.00724383	chr12	112146208	112181747	protein_coding	2.05393
ENSMUSG00000027188.8	Pamr1	-0.409441	0.00012291	0.00724383	chr2	102550012	102643041	protein_coding	5.00682
ENSMUSG00000000253.13	Gmpr	-0.301456	0.000125946	0.0073901	chr13	45507444	45553800	protein_coding	13.2944
ENSMUSG00000037509.21	Arhgef4	-0.176422	0.000126481	0.0073934	chr1	34678188	34813309	protein_coding	16.6843
ENSMUSG00000074793.10	Hspa12b	-0.402429	0.000127427	0.00742056	chr2	131127280	131146321	protein_coding	2.783
ENSMUSG00000068037.11	Mas1	0.44012	0.000128012	0.00742662	chr17	12841079	12868143	protein_coding	6.54486
ENSMUSG00000032086.12	Bace1	0.290874	0.000130948	0.00748439	chr9	45838580	45864399	protein_coding	13.0072
ENSMUSG00000034282.3	Evpl	-0.468996	0.000129761	0.00748439	chr11	116220559	116238077	protein_coding	1.20827
ENSMUSG00000037148.8	Arhgap10	-0.347373	0.000129994	0.00748439	chr8	77250366	77517953	protein_coding	7.2404
ENSMUSG00000063015.12	Ccni	-0.185627	0.000130793	0.00748439	chr5	93181933	93206495	protein_coding	100.906
ENSMUSG00000035104.14	Eva1a	-0.393054	0.000132808	0.00756269	chr6	82041043	82093099	protein_coding	3.77472
ENSMUSG00000027004.3	Frzb	-0.702072	0.000135723	0.0077003	chr2	80411970	80447625	protein_coding	5.12159
ENSMUSG00000038055.12	Dexi	-0.308095	0.000136242	0.0077014	chr16	10502531	10543054	protein_coding	10.7296
ENSMUSG00000031548.7	Sfrp1	0.692521	0.000137619	0.00775086	chr8	23411502	23449632	protein_coding	2.8671
ENSMUSG00000026238.14	Ptma	0.302252	0.000138826	0.00779041	chr1	86526726	86530712	protein_coding	154.521
ENSMUSG00000016494.9	Cd34	-0.440274	0.000141716	0.00789515	chr1	194938819	194961279	protein_coding	9.56066
ENSMUSG00000090946.3	Ccdc71l	0.333844	0.000141663	0.00789515	chr12	32378704	32382943	protein_coding	4.24593
ENSMUSG00000015745.9	Plekho1	-0.371644	0.000143559	0.00795141	chr3	95988429	95996001	protein_coding	15.1094
ENSMUSG00000020524.16	Gria1	0.276316	0.000143756	0.00795141	chr11	57011387	57330244	protein_coding	63.1506
ENSMUSG00000039154.8	Shd	-0.494866	0.000147769	0.0081404	chr17	55970467	55976625	protein_coding	7.63395
ENSMUSG00000074305.9	Peak1	0.401985	0.000148228	0.0081404	chr9	56201126	56418067	protein_coding	3.10432
ENSMUSG00000021820.18	Camk2g	-0.311578	0.000148828	0.00814435	chr14	20734875	20794088	protein_coding	44.9689
ENSMUSG00000031822.20	Gse1	0.446387	0.000149914	0.00814602	chr8	120228456	120581390	protein_coding	4.1354
ENSMUSG00000037536.14	Fbxo34	-0.418149	0.000149733	0.00814602	chr14	47450421	47531962	protein_coding	12.5365
ENSMUSG00000020435.17	Osbp2	-0.396682	0.000151155	0.008183	chr11	3703731	3863903	protein_coding	12.8468
ENSMUSG00000023018.5	Smarcd1	-0.251504	0.000151655	0.008183	chr15	99702129	99713991	protein_coding	31.8036
ENSMUSG00000030246.11	Ldhb	-0.307795	0.000154521	0.00830861	chr6	142490249	142507957	protein_coding	227.122
ENSMUSG00000004902.7	Slc25a18	-0.336229	0.000155296	0.00832127	chr6	120773578	120794336	protein_coding	28.3519
ENSMUSG00000023827.8	Agpat4	0.352947	0.000156113	0.0083361	chr17	12118704	12219645	protein_coding	19.6799
ENSMUSG00000021974.15	Fgf9	-0.493144	0.000161664	0.0085732	chr14	58070547	58112720	protein_coding	4.87228
ENSMUSG00000054667.7	Irs4	1.54678	0.000161652	0.0085732	chrX	141710998	141725263	protein_coding	0.156491
ENSMUSG00000049515.12	Espnl	-1.04295	0.00016417	0.00864665	chr1	91322075	91348306	protein_coding	0.236916
ENSMUSG00000074738.2	Fndc10	-0.280116	0.000164038	0.00864665	chr4	155694342	155696481	protein_coding	14.3366
ENSMUSG00000056749.7	Nfil3	0.588426	0.000166918	0.00876149	chr13	52967209	52981073	protein_coding	3.69463
ENSMUSG00000022257.4	Laptm4b	-0.298799	0.000170453	0.0089167	chr15	34238028	34284302	protein_coding	42.1727
ENSMUSG00000044628.4	Rnf208	-0.263178	0.000171455	0.00893882	chr2	25242255	25244262	protein_coding	68.9194
ENSMUSG00000000957.11	Mmp14	0.488992	0.00017231	0.00895314	chr14	54431612	54445364	protein_coding	1.89059
ENSMUSG00000029151.14	Slc30a3	-0.466307	0.000173945	0.00900779	chr5	31086106	31108237	protein_coding	37.0806
ENSMUSG00000063704.13	Mapk15	2.06396	0.000174681	0.00901563	chr15	75993769	75999154	protein_coding	0.358059
ENSMUSG00000022687.12	Boc	-0.694439	0.000175317	0.00901828	chr16	44485049	44558897	protein_coding	3.08785
ENSMUSG00000034659.14	Tmem109	0.312233	0.000178622	0.00915777	chr19	10870660	10882001	protein_coding	8.92365
ENSMUSG00000021986.8	Amer2	0.271244	0.000179506	0.00917264	chr14	60373259	60388197	protein_coding	8.15326
ENSMUSG00000053166.14	Cdh22	-0.521516	0.000180197	0.00917756	chr2	165111507	165234853	protein_coding	11.2882
ENSMUSG00000048483.6	Zdhhc22	0.327332	0.00018097	0.00918663	chr12	86980763	86990430	protein_coding	24.4892
ENSMUSG00000089809.9	Rasgef1b	-0.350382	0.000182096	0.00920041	chr5	99217426	99729065	protein_coding	5.0407
ENSMUSG00000107134.1	Gm42528	-0.720942	0.000182434	0.00920041	chr5	39606927	39610344	TEC	1.49544
ENSMUSG00000030134.11	Rasgef1a	0.257392	0.000184361	0.00926729	chr6	118011438	118091546	protein_coding	84.0597
ENSMUSG00000045382.6	Cxcr4	1.47996	0.000193848	0.00971254	chr1	128588199	128592293	protein_coding	0.589684
ENSMUSG00000107879.1	9330102E08Rik	-0.289022	0.000196766	0.00982686	chr6	128169704	128183803	lncRNA	9.21811
ENSMUSG00000033726.8	Emx1	-0.484751	0.000202656	0.0100884	chr6	85187438	85204462	protein_coding	8.3111
ENSMUSG00000074345.4	Tnfaip8l3	0.463738	0.000203983	0.0101217	chr9	54023405	54068388	protein_coding	1.61238
ENSMUSG00000039163.10	Cmc1	-0.375115	0.000205341	0.0101565	chr9	118064522	118150177	protein_coding	9.7995
ENSMUSG00000033174.17	Mgll	-0.215116	0.000212854	0.0104944	chr6	88724412	88828360	protein_coding	59.9076
ENSMUSG00000028538.12	St3gal3	-0.326047	0.000218005	0.0107142	chr4	117932154	118134914	protein_coding	15.6
ENSMUSG00000031782.15	Coq9	-0.264525	0.000219981	0.010777	chr8	94838321	94854895	protein_coding	16.2634
ENSMUSG00000021745.14	Ptprg	0.280758	0.000221453	0.0108147	chr14	11553532	12242041	protein_coding	7.41671
ENSMUSG00000048142.9	Nat8l	-0.375518	0.000224501	0.010929	chr5	33995984	34005916	protein_coding	71.6173
ENSMUSG00000106164.1	9430085M18Rik	-1.33767	0.000225855	0.0109603	chr5	101703586	101705850	lncRNA	0.799182
ENSMUSG00000069072.9	Slc7a14	0.381501	0.000228032	0.0110313	chr3	31202858	31310378	protein_coding	13.3946
ENSMUSG00000050315.14	Synpo2	0.532414	0.000231423	0.0111604	chr3	123076519	123236149	protein_coding	0.432163
ENSMUSG00000039706.11	Ldb2	0.277632	0.000235565	0.0112587	chr5	44472132	44799680	protein_coding	22.5296
ENSMUSG00000053310.11	Nrgn	-0.441106	0.00023565	0.0112587	chr9	37544492	37552904	protein_coding	1194.93
ENSMUSG00000058756.13	Thra	0.330072	0.000234666	0.0112587	chr11	98740638	98769006	protein_coding	158.496
ENSMUSG00000001552.14	Jup	0.45016	0.00024067	0.0113009	chr11	100368958	100397763	protein_coding	10.5684
ENSMUSG00000002028.13	Kmt2a	0.428032	0.0002419	0.0113009	chr9	44803355	44881296	protein_coding	9.15282
ENSMUSG00000007817.15	Zmiz1	0.307924	0.000238321	0.0113009	chr14	25459185	25666743	protein_coding	13.5694
ENSMUSG00000009687.14	Fxyd5	0.541241	0.000242391	0.0113009	chr7	31032722	31042481	protein_coding	3.53348
ENSMUSG00000041263.14	Rusc1	-0.221227	0.00024063	0.0113009	chr3	89083981	89093311	protein_coding	16.729
ENSMUSG00000053465.6	Hs6st3	-0.808763	0.000241817	0.0113009	chr14	119138341	119869815	protein_coding	3.45818
ENSMUSG00000054944.7	5330416C01Rik	0.763901	0.00023823	0.0113009	chr13	97733498	97747411	lncRNA	1.36419
ENSMUSG00000110249.1	9330121K16Rik	-0.476156	0.000241188	0.0113009	chr8	55073249	55077134	TEC	10.9059
ENSMUSG00000020069.16	Hnrnph3	0.303834	0.000244771	0.0113774	chr10	63014664	63024217	protein_coding	13.07
ENSMUSG00000053297.14	AI854703	-0.268265	0.000248497	0.0115159	chr6	48626764	48633689	protein_coding	6.252
ENSMUSG00000028676.17	Srsf10	0.229739	0.000257264	0.0118668	chr4	135855747	135869908	protein_coding	8.4377
ENSMUSG00000055027.17	Smyd1	-1.26294	0.000257606	0.0118668	chr6	71213940	71322233	protein_coding	0.264428
ENSMUSG00000028909.17	Ptpru	0.570451	0.000259442	0.0119158	chr4	131768457	131838288	protein_coding	12.2749
ENSMUSG00000043639.15	Rbm20	-0.692392	0.000267598	0.0122539	chr19	53677306	53867080	protein_coding	0.534644
ENSMUSG00000066800.11	Rnasel	0.395463	0.000271453	0.0123937	chr1	153749426	153764221	protein_coding	2.39195
ENSMUSG00000024955.14	Esrra	-0.325294	0.000275042	0.0124837	chr19	6910977	6921813	protein_coding	11.981
ENSMUSG00000044005.13	Gls2	-0.278662	0.000275029	0.0124837	chr10	128194457	128210004	protein_coding	8.29097
ENSMUSG00000043822.18	Adamtsl5	-0.742383	0.000276644	0.0125196	chr10	80339110	80348412	protein_coding	1.84664
ENSMUSG00000007877.2	Tcap	-1.17084	0.00027958	0.0126154	chr11	98383811	98384953	protein_coding	2.83687
ENSMUSG00000114309.1	Gm48295	-1.07284	0.000283182	0.0127407	chr13	58155141	58157575	lncRNA	1.25624
ENSMUSG00000024245.4	Tmem178	0.39138	0.000287348	0.0128906	chr17	80944632	81001816	protein_coding	60.2796
ENSMUSG00000030956.15	Fam53b	0.254866	0.000289548	0.0129516	chr7	132712082	132813886	protein_coding	6.16002
ENSMUSG00000002010.17	Idh3g	-0.213327	0.000293227	0.0130406	chrX	73778963	73786897	protein_coding	38.0078
ENSMUSG00000070471.3	Erich6	-0.711591	0.000292585	0.0130406	chr3	58616300	58637207	protein_coding	1.2459
ENSMUSG00000055782.9	Abcd2	-0.427273	0.000295019	0.0130826	chr15	91145871	91191799	protein_coding	8.58899
ENSMUSG00000015605.6	Srf	0.269647	0.000297279	0.013145	chr17	46548329	46556175	protein_coding	15.9323
ENSMUSG00000069670.8	Nkain2	0.260158	0.000299222	0.0131931	chr10	31689310	32890462	protein_coding	12.401
ENSMUSG00000026475.7	Rgs16	0.478736	0.00030223	0.0132501	chr1	153740349	153745468	protein_coding	3.33667
ENSMUSG00000034449.7	Dhrs11	-0.54831	0.000301681	0.0132501	chr11	84820856	84828994	protein_coding	3.32527
ENSMUSG00000042797.9	Aqp11	-0.374991	0.000308649	0.0134931	chr7	97724006	97738289	protein_coding	1.85276
ENSMUSG00000039804.15	Ncoa5	0.215022	0.000310197	0.0135225	chr2	165000357	165034867	protein_coding	11.623
ENSMUSG00000030657.11	Xylt1	0.333569	0.000315779	0.0137271	chr7	117380979	117673580	protein_coding	7.9877
ENSMUSG00000064368.1	mt-Nd6	-0.372606	0.000326324	0.0141456	chrM	13552	14070	protein_coding	4494.34
ENSMUSG00000031958.16	Ldhd	-0.412972	0.000333788	0.0144286	chr8	111623785	111630374	protein_coding	2.86538
ENSMUSG00000034570.12	Inpp5j	-0.276783	0.000335616	0.0144671	chr11	3494375	3504821	protein_coding	12.551
ENSMUSG00000022353.10	Mtss1	0.30623	0.00034218	0.014709	chr15	58941234	59082005	protein_coding	3.03817
ENSMUSG00000040972.8	Igsf21	0.49374	0.000350041	0.0150051	chr4	140026846	140246784	protein_coding	53.3724
ENSMUSG00000020061.18	Mybpc1	-0.775953	0.000352418	0.0150058	chr10	88518279	88605152	protein_coding	0.979864
ENSMUSG00000038156.16	Spon1	0.522275	0.000352525	0.0150058	chr7	113765998	114043370	protein_coding	13.9012
ENSMUSG00000078307.3	AI593442	-0.480097	0.000352974	0.0150058	chr9	52673042	52679780	protein_coding	26.0406
ENSMUSG00000060240.12	Cend1	-0.321066	0.000355162	0.0150573	chr7	141426446	141429491	protein_coding	151.954
ENSMUSG00000020387.15	Jade2	0.255007	0.000357538	0.0151165	chr11	51813455	51857653	protein_coding	7.70192
ENSMUSG00000050211.14	Pla2g4e	-0.491749	0.000362426	0.0152813	chr2	120166412	120245335	protein_coding	1.86287
ENSMUSG00000052837.6	Junb	0.441277	0.000363871	0.0153004	chr8	84974484	84978718	protein_coding	14.8275
ENSMUSG00000013593.12	Ndufs2	-0.204457	0.000368218	0.0153163	chr1	171234853	171251388	protein_coding	75.2418
ENSMUSG00000046719.7	Nxph3	0.885938	0.000367488	0.0153163	chr11	95509845	95514570	protein_coding	38.3366
ENSMUSG00000064367.1	mt-Nd5	-0.30962	0.000366062	0.0153163	chrM	11742	13565	protein_coding	3647.79
ENSMUSG00000070880.10	Gad1	-0.305459	0.000367947	0.0153163	chr2	70553072	70602014	protein_coding	38.4393
ENSMUSG00000050541.14	Adra1b	-0.368294	0.000369336	0.0153215	chr11	43774606	43901210	protein_coding	13.9472
ENSMUSG00000025946.13	Pth2r	1.0158	0.000371214	0.0153581	chr1	65282056	65389244	protein_coding	0.5247
ENSMUSG00000038400.15	Pmepa1	-0.328406	0.000379079	0.0156416	chr2	173224458	173276533	protein_coding	12.1149
ENSMUSG00000032340.8	Neo1	0.249182	0.000380236	0.0156475	chr9	58874687	59036441	protein_coding	11.889
ENSMUSG00000071862.3	Lrrtm2	0.350976	0.000382287	0.01569	chr18	35209003	35215024	protein_coding	13.3504
ENSMUSG00000006586.15	Runx1t1	0.420287	0.000383659	0.0157046	chr4	13743436	13893649	protein_coding	2.91331
ENSMUSG00000001943.8	Vsig2	-0.397836	0.000389697	0.0159096	chr9	37539255	37544205	protein_coding	10.3782
ENSMUSG00000100706.6	Gm19744	1.25923	0.000394516	0.0160638	chr8	48843665	48869901	lncRNA	0.181529
ENSMUSG00000016918.15	Sulf1	0.919696	0.000401793	0.016317	chr1	12692277	12861192	protein_coding	3.81935
ENSMUSG00000028753.12	Vwa5b1	-0.944107	0.000403273	0.0163341	chr4	138565360	138635884	protein_coding	0.607436
ENSMUSG00000026959.13	Grin1	-0.204521	0.000407567	0.0164284	chr2	25291181	25319187	protein_coding	37.5191
ENSMUSG00000038418.7	Egr1	0.405773	0.000407729	0.0164284	chr18	34859823	34864984	protein_coding	40.2044
ENSMUSG00000036564.17	Ndrg4	-0.20403	0.000412811	0.0165898	chr8	95676980	95715119	protein_coding	295.641
ENSMUSG00000014164.15	Klhl3	0.387313	0.000414637	0.0166199	chr13	58000228	58113592	protein_coding	11.6466
ENSMUSG00000018417.14	Myo1b	-0.454592	0.000417433	0.0166455	chr1	51749765	51916071	protein_coding	2.61182
ENSMUSG00000059263.9	Usp47	0.222021	0.000417056	0.0166455	chr7	112023504	112111661	protein_coding	6.1806
ENSMUSG00000001280.13	Sp1	0.322155	0.00042178	0.0166468	chr15	102406143	102436404	protein_coding	2.94039
ENSMUSG00000007617.18	Homer1	0.313412	0.000419826	0.0166468	chr13	93299635	93405129	protein_coding	13.3633
ENSMUSG00000057531.14	Dtnbp1	-0.374699	0.000421199	0.0166468	chr13	44922075	45002147	protein_coding	12.7164
ENSMUSG00000074785.5	Plxnc1	0.338778	0.000420199	0.0166468	chr10	94790866	94944835	protein_coding	6.12203
ENSMUSG00000015937.15	H2afy	0.252851	0.000423006	0.0166526	chr13	56073619	56136361	protein_coding	9.46041
ENSMUSG00000034902.17	Pip5k1c	-0.182133	0.000425503	0.0167083	chr10	81292963	81319973	protein_coding	109.595
ENSMUSG00000003872.9	Lin7b	-0.325504	0.000426898	0.0167205	chr7	45367891	45370583	protein_coding	22.3184
ENSMUSG00000027978.9	Prss12	0.447843	0.000434357	0.0169268	chr3	123446913	123506597	protein_coding	20.4048
ENSMUSG00000072487.11	Mroh5	-0.863322	0.000433641	0.0169268	chr15	73760067	73839699	protein_coding	0.261675
ENSMUSG00000020256.14	Aldh1l2	0.67159	0.000443898	0.0171685	chr10	83487450	83534140	protein_coding	0.501192
ENSMUSG00000028339.17	Col15a1	-0.60604	0.000442775	0.0171685	chr4	47208161	47313167	protein_coding	1.06988
ENSMUSG00000047415.12	Gpr68	0.493345	0.0004438	0.0171685	chr12	100876682	100908198	protein_coding	1.7903
ENSMUSG00000016257.15	Prelid3b	-0.232425	0.000449269	0.0173328	chr2	174465067	174473081	protein_coding	21.3741
ENSMUSG00000020362.13	Cnot6	0.247639	0.000451157	0.017353	chr11	49671503	49712723	protein_coding	7.86674
ENSMUSG00000035283.5	Adrb1	-0.366785	0.000452041	0.017353	chr19	56722199	56733113	protein_coding	9.16053
ENSMUSG00000020396.8	Nefh	-0.514231	0.000453351	0.0173601	chr11	4938754	4948064	protein_coding	19.2243
ENSMUSG00000061414.8	Cracr2a	-0.876422	0.000457584	0.0174788	chr6	127561338	127674248	protein_coding	0.252167
ENSMUSG00000027253.15	Lrp4	0.286538	0.000463786	0.017672	chr2	91457511	91513779	protein_coding	4.89309
ENSMUSG00000032131.16	Abcg4	-0.265148	0.000472866	0.0179736	chr9	44273188	44288615	protein_coding	10.3327
ENSMUSG00000022416.15	Cacna1i	-0.260404	0.000478214	0.0181322	chr15	80287238	80398279	protein_coding	11.7632
ENSMUSG00000022861.17	Dgkg	0.562296	0.00048263	0.0182548	chr16	22468461	22657221	protein_coding	3.77596
ENSMUSG00000053783.5	1700016K19Rik	-0.818231	0.000484346	0.0182749	chr11	75999912	76003569	protein_coding	3.10817
ENSMUSG00000024958.13	Gpr137	-0.246735	0.000489418	0.0182874	chr19	6938057	6942480	protein_coding	26.4936
ENSMUSG00000038745.15	Nlrp6	1.02518	0.000488506	0.0182874	chr7	140920902	140929192	protein_coding	0.267073
ENSMUSG00000045665.5	Mfsd5	-0.247986	0.000488751	0.0182874	chr15	102279454	102281754	protein_coding	21.7732
ENSMUSG00000073412.6	Lst1	0.822714	0.000488219	0.0182874	chr17	35185095	35188439	protein_coding	5.54658
ENSMUSG00000023966.8	Rsph9	0.516386	0.000491256	0.0183117	chr17	46122035	46144216	protein_coding	5.55522
ENSMUSG00000000632.13	Sez6	0.335139	0.000501076	0.0186328	chr11	77930800	77979048	protein_coding	40.2211
ENSMUSG00000022639.14	Dubr	0.528912	0.000506683	0.018706	chr16	50719294	50732773	lncRNA	1.83978
ENSMUSG00000061143.15	Maml3	0.427124	0.000505668	0.018706	chr3	51685907	52105076	protein_coding	0.962847
ENSMUSG00000069662.5	Marcks	0.224325	0.000506491	0.018706	chr10	37133375	37138920	protein_coding	53.4431
ENSMUSG00000003072.15	Atp5d	-0.225301	0.000515883	0.018955	chr10	80138632	80145818	protein_coding	94.2112
ENSMUSG00000036452.18	Arhgap26	0.238241	0.000515311	0.018955	chr18	38993145	39376284	protein_coding	12.9722
ENSMUSG00000022483.17	Col2a1	1.10719	0.000518497	0.0190058	chr15	97975602	98004695	protein_coding	0.182531
ENSMUSG00000009090.17	Ap1b1	-0.158482	0.000521583	0.0190736	chr11	4986824	5042791	protein_coding	36.9047
ENSMUSG00000020679.11	Hnf1b	-1.16485	0.000526779	0.0192181	chr11	83850063	83905819	protein_coding	0.322322
ENSMUSG00000006373.10	Pgrmc1	0.256983	0.000531392	0.0193407	chrX	36598206	36606079	protein_coding	122.692
ENSMUSG00000034842.16	Art3	-0.666356	0.000539988	0.0196073	chr5	92331827	92414628	protein_coding	0.779957
ENSMUSG00000024430.14	Cabyr	-0.520265	0.000544879	0.0197384	chr18	12740322	12755260	protein_coding	7.40185
ENSMUSG00000059991.7	Nptx2	0.328551	0.00054689	0.0197649	chr5	144545902	144557478	protein_coding	24.6673
ENSMUSG00000102496.1	Gm36989	0.777102	0.000549048	0.0197965	chr18	35574907	35577066	TEC	1.12508
ENSMUSG00000052917.15	Senp7	0.288359	0.000551387	0.0198345	chr16	56048338	56190012	protein_coding	2.08089
ENSMUSG00000038264.8	Sema7a	-0.387993	0.000557734	0.0200162	chr9	57940112	57962865	protein_coding	61.8714
ENSMUSG00000028944.14	Prkag2	0.213027	0.000578585	0.0206263	chr5	24862744	25100642	protein_coding	13.3197
ENSMUSG00000058594.15	Fbh1	-0.218315	0.000578744	0.0206263	chr2	11742573	11777582	protein_coding	13.2815
ENSMUSG00000062397.8	Zfp706	0.170053	0.000576663	0.0206263	chr15	36997027	37007773	protein_coding	36.4504
ENSMUSG00000024304.14	Cdh2	0.308478	0.000584814	0.0207468	chr18	16588877	16809246	protein_coding	13.2004
ENSMUSG00000038152.4	5033430I15Rik	-0.837006	0.000584795	0.0207468	chr13	45965253	45966508	lncRNA	3.19424
ENSMUSG00000022602.14	Arc	0.829508	0.000586198	0.0207482	chr15	74669083	74672570	protein_coding	29.345
ENSMUSG00000031654.16	Cbln1	0.668004	0.000592451	0.02092	chr8	87468405	87472609	protein_coding	3.16724
ENSMUSG00000035594.10	Chrna5	0.808488	0.000593764	0.02092	chr9	54980880	55007779	protein_coding	2.20195
ENSMUSG00000006024.13	Napa	-0.219722	0.000601673	0.0211504	chr7	16098458	16117975	protein_coding	58.8329
ENSMUSG00000035126.19	Wdr78	0.443809	0.000608791	0.021352	chr4	103038065	103114555	protein_coding	1.11889
ENSMUSG00000022346.15	Myc	0.576981	0.000623846	0.0218304	chr15	61985391	61990374	protein_coding	1.45945
ENSMUSG00000036192.15	Rorb	-0.431045	0.000627533	0.0218602	chr19	18930605	19111196	protein_coding	2.83609
ENSMUSG00000040424.15	Hipk4	-0.364604	0.000627418	0.0218602	chr7	27523267	27531175	protein_coding	28.0517
ENSMUSG00000025880.11	Smad7	0.22107	0.000646288	0.0224629	chr18	75367529	75395935	protein_coding	8.64225
ENSMUSG00000025161.16	Slc16a3	0.67218	0.000651679	0.0225918	chr11	120948480	120960868	protein_coding	0.816472
ENSMUSG00000058975.7	Kcnc1	-0.270605	0.000652927	0.0225918	chr7	46396497	46438704	protein_coding	26.1332
ENSMUSG00000105565.1	Gm43566	-0.913822	0.000659574	0.0227708	chr5	23674739	23675546	lncRNA	1.85203
ENSMUSG00000024871.11	Doc2g	-0.720912	0.000661789	0.0227963	chr19	4003313	4007005	protein_coding	0.844353
ENSMUSG00000030310.10	Slc6a1	-0.178403	0.000664829	0.02285	chr6	114282635	114317532	protein_coding	51.6087
ENSMUSG00000042032.13	Mat2b	-0.294289	0.000669736	0.0229675	chr11	40679314	40695203	protein_coding	20.8875
ENSMUSG00000025576.17	Rbfox3	-0.323411	0.000671699	0.0229837	chr11	118489762	118911597	protein_coding	52.3207
ENSMUSG00000059995.12	Atxn7l3	-0.167727	0.000681747	0.0232759	chr11	102289300	102296631	protein_coding	79.6795
ENSMUSG00000020472.14	Zkscan17	-0.343108	0.000686271	0.0233272	chr11	59485520	59526751	protein_coding	2.60872
ENSMUSG00000023861.17	Mpc1	-0.261075	0.000685752	0.0233272	chr17	8282904	8297661	protein_coding	13.7033
ENSMUSG00000038555.7	Reep2	-0.235165	0.000699368	0.0237201	chr18	34840589	34847463	protein_coding	65.0623
ENSMUSG00000016150.15	Tenm1	0.507847	0.000702465	0.0237729	chrX	42527866	43429126	protein_coding	2.11375
ENSMUSG00000001270.9	Ckb	-0.230192	0.000707822	0.0238496	chr12	111669361	111672338	protein_coding	431.797
ENSMUSG00000107859.1	Gm30731	-0.940288	0.000706487	0.0238496	chr4	22490548	22493126	lncRNA	2.10035
ENSMUSG00000000223.13	Drp2	-0.22968	0.000716714	0.024092	chrX	134404551	134456573	protein_coding	9.97194
ENSMUSG00000049281.16	Scn3b	0.366696	0.000719701	0.024092	chr9	40269217	40291618	protein_coding	15.5528
ENSMUSG00000083563.1	Gm13340	-0.463604	0.000718266	0.024092	chr2	22588103	22589647	unprocessed_pseudogene	7.42673
ENSMUSG00000054863.9	Tafa5	-0.3786	0.000722859	0.0241454	chr15	87544299	87759364	protein_coding	30.3016
ENSMUSG00000048170.14	Mcmbp	0.31831	0.000725291	0.0241743	chr7	128696441	128740495	protein_coding	3.77446
ENSMUSG00000001472.17	Tcf25	-0.149731	0.000729681	0.0242682	chr8	123373753	123403835	protein_coding	113.213
ENSMUSG00000000440.12	Pparg	-0.794841	0.000739901	0.0245136	chr6	115360951	115490399	protein_coding	1.11685
ENSMUSG00000031374.13	Zfp92	0.972554	0.000740236	0.0245136	chrX	73411096	73428385	protein_coding	0.450032
ENSMUSG00000113121.1	Gm35161	-0.531554	0.000742859	0.0245478	chr13	68998793	69031550	lncRNA	7.86707
ENSMUSG00000030089.15	Slc41a3	-0.555893	0.000759673	0.0249004	chr6	90604725	90646412	protein_coding	1.36376
ENSMUSG00000043165.7	Lor	0.506314	0.000757281	0.0249004	chr3	92080271	92083142	protein_coding	9.68772
ENSMUSG00000061887.14	Ssbp3	0.207743	0.000756922	0.0249004	chr4	106910701	107049694	protein_coding	32.4135
ENSMUSG00000063065.13	Mapk3	0.409685	0.00076137	0.0249004	chr7	126759601	126765819	protein_coding	58.3725
ENSMUSG00000064370.1	mt-Cytb	-0.30243	0.0007616	0.0249004	chrM	14145	15288	protein_coding	7750.76
ENSMUSG00000025026.15	Add3	0.216941	0.000769256	0.0250976	chr19	53140443	53247399	protein_coding	18.7131
ENSMUSG00000030770.15	Parva	-0.413922	0.000773378	0.0251788	chr7	112427505	112591692	protein_coding	6.91421
ENSMUSG00000042507.15	Elmsan1	0.285214	0.000775296	0.0251881	chr12	84149176	84218881	protein_coding	3.02437
ENSMUSG00000001053.15	N4bp3	0.454404	0.000785249	0.0254113	chr11	51643063	51650842	protein_coding	9.47026
ENSMUSG00000001366.14	Fbxo9	-0.234624	0.000785459	0.0254113	chr9	78081499	78109065	protein_coding	30.8545
ENSMUSG00000029819.6	Npy	-0.342645	0.000796478	0.0257139	chr6	49822710	49829507	protein_coding	195.463
ENSMUSG00000042834.15	Nrep	-0.262217	0.000800677	0.0257955	chr18	33437019	33464029	protein_coding	17.2604
ENSMUSG00000027660.16	Skil	0.280751	0.00080561	0.0258465	chr3	31095058	31122577	protein_coding	7.96498
ENSMUSG00000043388.8	Tmem130	0.289566	0.000804331	0.0258465	chr5	144735915	144761818	protein_coding	59.8923
ENSMUSG00000003382.18	Etv3	0.312024	0.000808539	0.0258867	chr3	87525407	87540156	protein_coding	3.14106
ENSMUSG00000036949.16	Slc39a12	-0.246674	0.000820533	0.0261621	chr2	14388316	14494977	protein_coding	14.531
ENSMUSG00000056153.15	Socs6	0.336015	0.000820266	0.0261621	chr18	88665224	88927481	protein_coding	1.54896
ENSMUSG00000100862.1	Gm10925	-0.477938	0.000824366	0.0262301	chr1	24613974	24614651	unprocessed_pseudogene	126.149
ENSMUSG00000028977.16	Casz1	-0.358105	0.00082755	0.0262773	chr4	148804429	148954889	protein_coding	1.00385
ENSMUSG00000020019.4	Ntn4	-0.428152	0.000831818	0.0263586	chr10	93640681	93747207	protein_coding	1.97762
ENSMUSG00000027875.12	Hmgcs2	0.665876	0.000834344	0.0263844	chr3	98280435	98310738	protein_coding	1.64514
ENSMUSG00000027583.13	Zbtb46	0.414948	0.000838755	0.0264585	chr2	181387762	181459426	protein_coding	1.83525
ENSMUSG00000070802.5	Pnmal2	0.287992	0.000840114	0.0264585	chr7	16944682	16948828	protein_coding	74.9496
ENSMUSG00000031562.15	Dctd	-0.526265	0.000845922	0.0265871	chr8	48099092	48153233	protein_coding	1.65799
ENSMUSG00000036469.16	March1	0.32469	0.000851089	0.0266951	chr8	65617900	66471637	protein_coding	3.75183
ENSMUSG00000021047.7	Nova1	-0.297271	0.000861104	0.0267375	chr12	46694517	46818929	protein_coding	7.56126
ENSMUSG00000030048.5	Gkn3	-0.784	0.000860138	0.0267375	chr6	87383256	87388935	protein_coding	2.4804
ENSMUSG00000042532.14	Golga7b	-0.201577	0.000856673	0.0267375	chr19	42247574	42270348	protein_coding	47.8562
ENSMUSG00000043155.4	Hpdl	-0.884537	0.000855303	0.0267375	chr4	116819904	116821707	protein_coding	0.864206
ENSMUSG00000115965.1	Gm30564	1.86949	0.000858047	0.0267375	chr15	93956722	93964708	lncRNA	0.412084
ENSMUSG00000037362.8	Ccn3	0.390077	0.000863511	0.0267584	chr15	54745702	54754039	protein_coding	28.0133
ENSMUSG00000003363.15	Pld3	-0.284946	0.00086874	0.0268128	chr7	27532000	27553218	protein_coding	204.633
ENSMUSG00000039316.14	Rftn1	0.700534	0.00086731	0.0268128	chr17	49992257	50190674	protein_coding	2.34339
ENSMUSG00000036006.19	Ripor2	0.241306	0.000871959	0.0268584	chr13	24582189	24733816	protein_coding	4.73355
ENSMUSG00000026688.5	Mgst3	-0.297485	0.000873773	0.0268607	chr1	167371966	167393841	protein_coding	57.6706
ENSMUSG00000030592.18	Ryr1	-0.424836	0.000882951	0.0270889	chr7	29003344	29125179	protein_coding	1.12993
ENSMUSG00000016763.15	Scube1	-0.414516	0.000884937	0.0270959	chr15	83604999	83725021	protein_coding	5.45718
ENSMUSG00000021782.14	Dlg5	0.421537	0.000887684	0.0271262	chr14	24133953	24245920	protein_coding	4.55481
ENSMUSG00000020522.13	Mfap3	0.287716	0.000892318	0.0272139	chr11	57518664	57533815	protein_coding	3.53422
ENSMUSG00000066607.5	Insyn1	-0.217312	0.000909993	0.0276982	chr9	58488603	58499780	protein_coding	79.2947
ENSMUSG00000028785.13	Hpca	-0.441097	0.000912199	0.0277107	chr4	129111570	129122036	protein_coding	187.779
ENSMUSG00000005103.12	Wdr1	0.18633	0.000923539	0.0280001	chr5	38526813	38563221	protein_coding	17.6504
ENSMUSG00000051726.6	Kcnf1	0.20329	0.000928074	0.0280824	chr12	17172100	17176888	protein_coding	33.1594
ENSMUSG00000107008.3	Gm2762	0.704647	0.000937654	0.0283168	chr13	53393657	53455630	lncRNA	0.562448
ENSMUSG00000018339.11	Gpx3	0.462335	0.000941607	0.0283748	chr11	54902453	54910377	protein_coding	4.19513
ENSMUSG00000025175.12	Fn3k	-0.260131	0.000943252	0.0283748	chr11	121434913	121450491	protein_coding	6.98365
ENSMUSG00000085667.1	Gm12992	-0.879733	0.000949598	0.0285101	chr4	131899478	131920029	lncRNA	0.451861
ENSMUSG00000032009.8	Sesn3	0.245851	0.000970467	0.0290464	chr9	14275067	14333101	protein_coding	11.0086
ENSMUSG00000066057.7	Gm1976	-0.412032	0.000973107	0.0290464	chr17	94759944	94834799	lncRNA	6.2458
ENSMUSG00000098090.8	2700099C18Rik	-0.581106	0.000971862	0.0290464	chr17	94750100	94775132	transcribed_unprocessed_pseudogene	2.35858
ENSMUSG00000032373.15	Car12	0.551751	0.000977426	0.029119	chr9	66713686	66766845	protein_coding	1.20918
ENSMUSG00000035898.13	Uba6	0.345044	0.000990092	0.0294395	chr5	86109287	86172803	protein_coding	2.3711
ENSMUSG00000022551.8	Cyc1	-0.210331	0.000997768	0.0295539	chr15	76343523	76346260	protein_coding	59.7471
ENSMUSG00000027134.4	Lpcat4	-0.275714	0.000996793	0.0295539	chr2	112239468	112247111	protein_coding	50.7399
ENSMUSG00000037143.17	Cfap61	-0.770277	0.00100246	0.0295793	chr2	145934784	146215039	protein_coding	0.21867
ENSMUSG00000112466.1	Gm29674	-0.941886	0.00100161	0.0295793	chr10	107199912	107205775	lncRNA	0.400381
ENSMUSG00000031167.16	Rbm3	-0.287116	0.00101094	0.0297727	chrX	8138975	8145880	protein_coding	12.691
ENSMUSG00000029563.16	Foxp2	0.569687	0.00101358	0.0297935	chr6	14901349	15441977	protein_coding	1.6936
ENSMUSG00000036817.14	Sun1	-0.234978	0.00102875	0.030154	chr5	139200637	139249840	protein_coding	12.5999
ENSMUSG00000039735.15	Fnbp1l	0.300762	0.00103171	0.030154	chr3	122538719	122619715	protein_coding	11.5267
ENSMUSG00000064357.1	mt-Atp6	-1.19576	0.00103043	0.030154	chrM	7927	8607	protein_coding	355.492
ENSMUSG00000030237.14	Slco1a4	-0.244231	0.00103689	0.0302481	chr6	141805440	141856199	protein_coding	8.81435
ENSMUSG00000051022.7	Hs3st1	-0.489046	0.00104064	0.0303002	chr5	39613935	39755475	protein_coding	6.21777
ENSMUSG00000049690.15	Nckap5	0.634431	0.00104833	0.0304668	chr1	125913620	126830799	protein_coding	0.287397
ENSMUSG00000040712.16	Camta2	-0.224138	0.00105171	0.0305074	chr11	70669463	70688105	protein_coding	66.1538
ENSMUSG00000032368.14	Zic1	0.519391	0.00105853	0.0306369	chr9	91358058	91365810	protein_coding	1.93536
ENSMUSG00000042029.7	Ncapg2	0.578659	0.00106227	0.0306369	chr12	116405402	116463731	protein_coding	0.550661
ENSMUSG00000042804.13	Gpr153	-0.458729	0.00106411	0.0306369	chr4	152274232	152285337	protein_coding	4.87253
ENSMUSG00000043439.5	Epop	-0.306168	0.00106168	0.0306369	chr11	97627389	97629702	protein_coding	47.266
ENSMUSG00000021112.9	Mpp5	0.266562	0.00107389	0.0308608	chr12	78748907	78840714	protein_coding	4.66057
ENSMUSG00000037896.17	Rcor1	0.282334	0.0010816	0.0310246	chr12	111039351	111115901	protein_coding	3.59802
ENSMUSG00000022686.14	B3gnt5	1.3658	0.00108413	0.0310395	chr16	19760208	19772753	protein_coding	0.214527
ENSMUSG00000027639.16	Samhd1	0.311012	0.00108879	0.0311153	chr2	157097533	157135265	protein_coding	1.77441
ENSMUSG00000024817.13	Uhrf2	0.235272	0.00109971	0.0313112	chr19	30030513	30093722	protein_coding	4.55666
ENSMUSG00000075297.10	H60b	0.995699	0.00109908	0.0313112	chr10	22158586	22288849	protein_coding	1.66806
ENSMUSG00000038780.14	Smurf1	0.324605	0.00111262	0.0316206	chr5	144876495	144965847	protein_coding	12.5508
ENSMUSG00000007613.15	Tgfbr1	0.248061	0.00112344	0.0318693	chr4	47353222	47414931	protein_coding	5.13682
ENSMUSG00000028680.14	Plk3	0.356941	0.00114182	0.0323313	chr4	117128655	117133963	protein_coding	7.01929
ENSMUSG00000033191.14	Tie1	-0.296004	0.00115155	0.0325173	chr4	118471191	118490061	protein_coding	2.9575
ENSMUSG00000056724.15	Nbeal2	0.5928	0.00115471	0.0325173	chr9	110624789	110654161	protein_coding	2.52269
ENSMUSG00000097596.1	Gm26673	-1.10135	0.00115303	0.0325173	chr6	126718684	126741601	lncRNA	0.400451
ENSMUSG00000006464.9	Bbs1	0.23858	0.00115861	0.0325678	chr19	4886878	4906628	protein_coding	6.13101
ENSMUSG00000037348.15	Paqr7	-0.244779	0.00116582	0.0327107	chr4	134496697	134510235	protein_coding	17.9031
ENSMUSG00000027217.13	Tspan18	0.889651	0.00117478	0.0328826	chr2	93201760	93334505	protein_coding	0.309577
ENSMUSG00000028820.13	Sfpq	0.336874	0.00117621	0.0328826	chr4	127021324	127037013	protein_coding	30.0181
ENSMUSG00000005533.10	Igf1r	0.285088	0.00119996	0.0334862	chr7	67952827	68233668	protein_coding	5.2614
ENSMUSG00000002885.14	Adgre5	-0.396185	0.00121268	0.0337799	chr8	83723251	83741326	protein_coding	1.95633
ENSMUSG00000028982.9	Slc25a33	-0.307894	0.00121616	0.0338157	chr4	149744036	149774277	protein_coding	12.6213
ENSMUSG00000032698.15	Lmo2	-0.333474	0.00122153	0.033904	chr2	103957986	103981878	protein_coding	6.3268
ENSMUSG00000019986.17	Ahi1	0.375865	0.00122934	0.0340596	chr10	20952547	21080429	protein_coding	27.7283
ENSMUSG00000007279.14	Scube2	0.818071	0.00124159	0.0343374	chr7	109798676	109865679	protein_coding	0.380085
ENSMUSG00000028159.14	Dapp1	0.513509	0.00124614	0.0344014	chr3	137931007	137981545	protein_coding	1.18109
ENSMUSG00000024236.18	Svil	0.431222	0.00125401	0.0344486	chr18	4920540	5119299	protein_coding	0.952285
ENSMUSG00000038485.6	Socs7	0.278803	0.00125539	0.0344486	chr11	97362435	97398542	protein_coding	19.9904
ENSMUSG00000061046.9	Haghl	-0.228398	0.00125184	0.0344486	chr17	25779843	25785673	protein_coding	19.2126
ENSMUSG00000086596.2	Susd5	-0.526686	0.00125677	0.0344486	chr9	114057140	114098728	protein_coding	2.32701
ENSMUSG00000109321.1	A330076H08Rik	0.559109	0.0012595	0.034462	chr7	61930137	61982358	lncRNA	1.50018
ENSMUSG00000025795.8	Rassf3	-0.452361	0.00126236	0.0344793	chr10	121410350	121476347	protein_coding	10.0017
ENSMUSG00000046613.19	Vwa5b2	-0.401355	0.00126886	0.0345955	chr16	20589471	20605377	protein_coding	9.7499
ENSMUSG00000052133.16	Sema5b	0.768246	0.00127311	0.0346502	chr16	35541145	35664732	protein_coding	5.25266
ENSMUSG00000038119.15	Cdon	0.490319	0.001277	0.0346821	chr9	35421128	35507652	protein_coding	1.73261
ENSMUSG00000038776.13	Ephx1	-0.444243	0.00127878	0.0346821	chr1	180976210	181020904	protein_coding	6.84612
ENSMUSG00000032289.15	Thsd4	0.757815	0.00128811	0.034874	chr9	59966931	60522046	protein_coding	0.44938
ENSMUSG00000026864.13	Hspa5	0.232705	0.00129427	0.0349793	chr2	34771970	34777547	protein_coding	42.1543
ENSMUSG00000037904.14	Ankrd9	-0.36891	0.00129708	0.034994	chr12	110975353	110979040	protein_coding	3.79301
ENSMUSG00000028274.17	Rngtt	0.321635	0.00130521	0.0351518	chr4	33310311	33502614	protein_coding	2.83361
ENSMUSG00000038112.15	AW551984	0.775646	0.00130961	0.0352089	chr9	39587396	39604403	protein_coding	0.764284
ENSMUSG00000020525.17	Ppm1d	0.364599	0.00132005	0.0354279	chr11	85311244	85347066	protein_coding	4.26323
ENSMUSG00000020484.18	Xbp1	0.208498	0.00132684	0.0355293	chr11	5520659	5525893	protein_coding	19.4144
ENSMUSG00000026344.9	Lypd1	0.374975	0.00132844	0.0355293	chr1	125867622	125913101	protein_coding	4.67591
ENSMUSG00000038370.6	Pcp4l1	-0.343035	0.00133183	0.0355584	chr1	171173262	171196268	protein_coding	45.016
ENSMUSG00000028385.14	Snx30	0.388057	0.00134173	0.0356378	chr4	59805840	59904737	protein_coding	6.30742
ENSMUSG00000047261.9	Gap43	0.258732	0.0013386	0.0356378	chr16	42248442	42340651	protein_coding	159.429
ENSMUSG00000079657.10	Rab26	0.411409	0.00133954	0.0356378	chr17	24527241	24534210	protein_coding	23.4112
ENSMUSG00000000001.4	Gnai3	0.286389	0.00134607	0.0356915	chr3	108107280	108146146	protein_coding	9.24205
ENSMUSG00000059713.12	Rcan3	0.31229	0.00134933	0.0357167	chr4	135412308	135433853	protein_coding	6.76809
ENSMUSG00000031382.14	Asb11	-0.698137	0.00136532	0.0360782	chrX	164436994	164459170	protein_coding	1.27478
ENSMUSG00000048915.12	Efna5	-0.325885	0.00137024	0.0361463	chr17	62604184	62881317	protein_coding	5.05668
ENSMUSG00000026664.7	Phyh	-0.264603	0.00138303	0.0364215	chr2	4919019	4938730	protein_coding	35.2607
ENSMUSG00000031754.10	Nudt21	0.244947	0.00138686	0.03646	chr8	94015496	94037031	protein_coding	12.5539
ENSMUSG00000028655.11	Mfsd2a	-0.308308	0.0013922	0.0364762	chr4	122946850	122961188	protein_coding	8.59197
ENSMUSG00000101299.2	Gm28175	-0.692918	0.00139102	0.0364762	chr1	42261855	42304412	lncRNA	1.39466
ENSMUSG00000030350.8	Prmt8	-0.384834	0.00140524	0.0367552	chr6	127689011	127769472	protein_coding	23.1936
ENSMUSG00000030560.17	Ctsc	0.415522	0.00141669	0.0369923	chr7	88278085	88310888	protein_coding	1.57297
ENSMUSG00000004952.13	Rasa4	-0.501235	0.00142471	0.0371387	chr5	136083916	136111860	protein_coding	0.67628
ENSMUSG00000028773.8	Fabp3	-0.252617	0.00144871	0.0377006	chr4	130308595	130315463	protein_coding	82.636
ENSMUSG00000024793.14	Tnfrsf25	0.456482	0.00145488	0.0377975	chr4	152115934	152120119	protein_coding	4.44878
ENSMUSG00000010175.13	Prox1	0.546593	0.00145839	0.0378251	chr1	190118035	190170714	protein_coding	1.66767
ENSMUSG00000044176.12	Spink10	-0.485583	0.00146265	0.0378719	chr18	62548911	62668070	protein_coding	0.722803
ENSMUSG00000039114.16	Nrn1	-0.387439	0.0014653	0.0378768	chr13	36725361	36735131	protein_coding	42.7657
ENSMUSG00000025402.12	Nab2	0.290803	0.00146986	0.0379312	chr10	127660918	127668568	protein_coding	8.49346
ENSMUSG00000022095.9	Fam160b2	-0.269084	0.00147636	0.0380143	chr14	70583296	70599835	protein_coding	11.1821
ENSMUSG00000027335.9	Adra1d	-0.447877	0.00148539	0.0380143	chr2	131545850	131562283	protein_coding	12.3378
ENSMUSG00000033287.16	Kctd17	-0.241611	0.00148435	0.0380143	chr15	78428564	78439303	protein_coding	65.9914
ENSMUSG00000058743.6	Kcnj14	-0.834491	0.00148351	0.0380143	chr7	45816460	45824782	protein_coding	0.603373
ENSMUSG00000102252.5	Snrpn	-0.193351	0.00148137	0.0380143	chr7	59982495	60140219	protein_coding	187.099
ENSMUSG00000007030.8	Vwa7	-1.37025	0.00148922	0.038049	chr17	35016579	35026741	protein_coding	0.24346
ENSMUSG00000022013.4	Dnajc15	-0.247457	0.00149601	0.0380975	chr14	77820681	77875125	protein_coding	9.38731
ENSMUSG00000036644.15	Tbc1d9b	0.252683	0.00149852	0.0380975	chr11	50131396	50172785	protein_coding	36.8855
ENSMUSG00000099784.1	Dalir	-0.765711	0.00149802	0.0380975	chr1	42750712	42752881	lncRNA	1.36642
ENSMUSG00000018634.10	Crhr1	-0.599858	0.00150432	0.0381819	chr11	104132855	104175523	protein_coding	6.90946
ENSMUSG00000022055.7	Nefl	-0.312927	0.00151171	0.0382894	chr14	68083863	68089095	protein_coding	95.5749
ENSMUSG00000097023.8	Mir9-3hg	-0.235296	0.00151351	0.0382894	chr7	79500026	79534403	lncRNA	8.02815
ENSMUSG00000003153.10	Slc2a3	0.202723	0.00152218	0.0384456	chr6	122727809	122801640	protein_coding	20.6492
ENSMUSG00000022309.9	Angpt1	0.697342	0.00153358	0.0385444	chr15	42424723	42676977	protein_coding	0.990703
ENSMUSG00000024736.15	Tmem132a	0.317715	0.00153069	0.0385444	chr19	10857822	10869940	protein_coding	39.4662
ENSMUSG00000095675.2	Ccl21b	-0.931075	0.00153175	0.0385444	chr4	42255693	42256825	protein_coding	1.872
ENSMUSG00000028082.14	Sh3d19	0.392051	0.0015367	0.03856	chr3	85971109	86130526	protein_coding	1.63335
ENSMUSG00000020635.8	Fkbp1b	-0.349128	0.00154852	0.0387934	chr12	4833174	4841591	protein_coding	24.4224
ENSMUSG00000058881.13	Zfp516	0.379413	0.00155907	0.0389944	chr18	82910663	83005314	protein_coding	1.36029
ENSMUSG00000050640.16	Tmem150c	0.22993	0.00156733	0.0391375	chr5	100077872	100159808	protein_coding	5.45923
ENSMUSG00000029090.12	Adgra3	-0.373587	0.00158005	0.0392647	chr5	49959956	50059006	protein_coding	2.38471
ENSMUSG00000046982.11	Tshz1	-0.390175	0.00157815	0.0392647	chr18	84011627	84087706	protein_coding	3.99404
ENSMUSG00000102729.1	Gm32444	0.546897	0.00157591	0.0392647	chr3	118537021	118540531	TEC	1.44065
ENSMUSG00000018659.12	Pnpo	-0.237486	0.00158859	0.0394133	chr11	96937825	96943986	protein_coding	12.068
ENSMUSG00000016382.15	Pls3	0.227609	0.0016064	0.0397914	chrX	75785654	75875182	protein_coding	46.3418
ENSMUSG00000028294.15	Cfap206	-1.15972	0.00161168	0.0397943	chr4	34688559	34730206	protein_coding	0.450811
ENSMUSG00000031983.7	2310022B05Rik	0.20709	0.00160999	0.0397943	chr8	124635756	124663369	protein_coding	18.951
ENSMUSG00000028931.12	Kcnab2	-0.185809	0.00162137	0.0398021	chr4	152390742	152477910	protein_coding	77.8709
ENSMUSG00000029072.3	Tas1r3	1.07545	0.00161517	0.0398021	chr4	155859268	155863362	protein_coding	0.281252
ENSMUSG00000029212.11	Gabrb1	0.269908	0.00162231	0.0398021	chr5	71658113	72149037	protein_coding	10.0837
ENSMUSG00000031283.16	Chrdl1	-0.434708	0.00162082	0.0398021	chrX	143285674	143394262	protein_coding	3.30188
ENSMUSG00000010086.17	Rnf112	-0.238668	0.00163934	0.0401559	chr11	61448442	61454131	protein_coding	97.3223
ENSMUSG00000060212.13	Pcnx2	-0.21953	0.00164543	0.0402414	chr8	125751508	125898317	protein_coding	12.8799
ENSMUSG00000097258.1	Gm26767	-0.587921	0.00165471	0.0404043	chr9	97068183	97073429	lncRNA	0.712389
ENSMUSG00000036545.8	Adamts2	0.499398	0.00165785	0.0404171	chr11	50602084	50807573	protein_coding	0.927198
ENSMUSG00000064179.13	Tnnt1	-0.999702	0.00167068	0.0406655	chr7	4504570	4516382	protein_coding	0.663607
ENSMUSG00000024268.16	Celf4	0.209536	0.00168491	0.0409473	chr18	25477632	25754157	protein_coding	81.8675
ENSMUSG00000040363.15	Bcor	0.246996	0.0016993	0.041232	chrX	12036740	12160355	protein_coding	3.75283
ENSMUSG00000016664.16	Pacsin2	-0.206258	0.00170917	0.0413615	chr15	83375607	83464606	protein_coding	10.5051
ENSMUSG00000036502.14	Tmem255a	0.386022	0.00171155	0.0413615	chrX	38196573	38252439	protein_coding	2.40117
ENSMUSG00000037432.15	Fer1l5	0.393154	0.00171268	0.0413615	chr1	36372291	36422110	protein_coding	1.71269
ENSMUSG00000041836.10	Ptpre	0.320976	0.00172512	0.0414674	chr7	135537481	135686293	protein_coding	3.93407
ENSMUSG00000057329.7	Bcl2	0.363135	0.00172467	0.0414674	chr1	106538178	106714274	protein_coding	2.39903
ENSMUSG00000092090.2	Gm3294	-0.645561	0.00172325	0.0414674	chr6	28981634	29028922	lncRNA	0.707929
ENSMUSG00000057182.15	Scn3a	0.269111	0.00172922	0.0415012	chr2	65457118	65567627	protein_coding	2.83464
ENSMUSG00000004891.16	Nes	-0.302757	0.00173594	0.0415979	chr3	87971078	87980451	protein_coding	1.96723
ENSMUSG00000026109.14	Tmeff2	0.267297	0.00174525	0.0416915	chr1	50900647	51187270	protein_coding	8.36552
ENSMUSG00000029228.15	Lnx1	-0.264702	0.00174432	0.0416915	chr5	74592447	74702912	protein_coding	5.27842
ENSMUSG00000022661.14	Cd200	0.257327	0.00175593	0.0418817	chr16	45382135	45409053	protein_coding	23.9998
ENSMUSG00000009739.17	Pou6f1	-0.24387	0.00176278	0.0419707	chr15	100575318	100599984	protein_coding	24.325
ENSMUSG00000032788.15	Pdxk	0.271948	0.0017651	0.0419707	chr10	78436744	78464975	protein_coding	16.938
ENSMUSG00000027168.21	Pax6	0.44822	0.00177197	0.0420693	chr2	105668900	105697364	protein_coding	0.735432
ENSMUSG00000031673.6	Cdh11	0.206359	0.00177922	0.0421765	chr8	102632095	102785642	protein_coding	8.83332
ENSMUSG00000024867.14	Pip5k1b	-0.525809	0.00179278	0.0421821	chr19	24294794	24555872	protein_coding	2.34042
ENSMUSG00000025163.6	Cd7	0.771182	0.00178532	0.0421821	chr11	121036747	121039418	protein_coding	1.71357
ENSMUSG00000031543.18	Ank1	-0.36011	0.00178818	0.0421821	chr8	22974844	23150497	protein_coding	5.02883
ENSMUSG00000033595.7	Lgi3	-0.305991	0.00179312	0.0421821	chr14	70530685	70538324	protein_coding	26.617
ENSMUSG00000043460.7	Elfn2	0.201855	0.00178385	0.0421821	chr15	78667331	78718771	protein_coding	24.5027
ENSMUSG00000026000.16	Lancl1	-0.189866	0.00180354	0.0423626	chr1	67000517	67038872	protein_coding	21.5615
ENSMUSG00000095139.2	Pou3f2	-0.366836	0.00181094	0.0424718	chr4	22482780	22488366	protein_coding	5.07106
ENSMUSG00000004035.12	Gstm7	0.439406	0.00183327	0.0425428	chr3	107926334	107931817	protein_coding	8.18287
ENSMUSG00000022296.9	Baalc	-0.236136	0.00183176	0.0425428	chr15	38933144	38952912	protein_coding	54.5888
ENSMUSG00000024270.11	Slc39a6	0.2537	0.00182128	0.0425428	chr18	24579881	24603817	protein_coding	9.03504
ENSMUSG00000027406.12	Idh3b	-0.179302	0.00182704	0.0425428	chr2	130279309	130284547	protein_coding	53.2806
ENSMUSG00000034472.13	Rasd2	-0.391549	0.00182817	0.0425428	chr8	75213944	75224113	protein_coding	21.0429
ENSMUSG00000045912.9	C2cd4c	0.458872	0.00181754	0.0425428	chr10	79606854	79614025	protein_coding	3.75345
ENSMUSG00000109121.1	Gm44644	0.793793	0.00182243	0.0425428	chr7	60915550	60922910	lncRNA	0.583237
ENSMUSG00000045211.5	Nudt18	-0.275213	0.00185339	0.0429452	chr14	70577637	70582688	protein_coding	9.09093
ENSMUSG00000004110.17	Cacna1e	0.397023	0.00185989	0.0430313	chr1	154390731	154884501	protein_coding	11.5625
ENSMUSG00000024491.16	Rbm27	0.263151	0.00186543	0.0430618	chr18	42275353	42341542	protein_coding	5.24022
ENSMUSG00000026566.15	Mpzl1	0.286443	0.00186679	0.0430618	chr1	165592240	165634538	protein_coding	5.16744
ENSMUSG00000027131.3	Emc4	-0.267629	0.00187162	0.0431087	chr2	112363011	112368027	protein_coding	63.7802
ENSMUSG00000011267.8	Zfp296	-0.684922	0.00188069	0.0432531	chr7	19577287	19580656	protein_coding	1.15441
ENSMUSG00000019437.17	Tlcd1	-0.265478	0.0018862	0.0433152	chr11	78176711	78181909	protein_coding	3.62502
ENSMUSG00000045648.15	Vwc2l	0.573855	0.00189666	0.0434417	chr1	70725715	70885397	protein_coding	0.599877
ENSMUSG00000050721.9	Plekho2	-0.312465	0.00189734	0.0434417	chr9	65552698	65580040	protein_coding	3.43624
ENSMUSG00000031605.8	Klhl2	0.145299	0.00190129	0.0434676	chr8	64739675	64850017	protein_coding	19.0059
ENSMUSG00000044164.2	Rnf182	0.381702	0.00190936	0.0435878	chr13	43615710	43670945	protein_coding	2.31347
ENSMUSG00000056158.14	Car10	-0.361742	0.00191742	0.0437069	chr11	93098028	93601749	protein_coding	21.653
ENSMUSG00000022558.16	Mroh1	-0.226235	0.00194337	0.0442331	chr15	76380261	76453038	protein_coding	6.25562
ENSMUSG00000002068.16	Ccne1	-0.339145	0.00195549	0.0444435	chr7	38097984	38107534	protein_coding	4.5652
ENSMUSG00000048612.16	Myof	0.757692	0.00197652	0.0448555	chr19	37899036	38043577	protein_coding	0.233639
ENSMUSG00000063445.14	Nmral1	0.470974	0.00198395	0.044892	chr16	4710059	4719356	protein_coding	2.70142
ENSMUSG00000116138.1	C030006K11Rik	-0.317018	0.00198329	0.044892	chr15	76721465	76723845	protein_coding	5.99391
ENSMUSG00000032323.13	Cyp11a1	-0.590262	0.00204292	0.0461586	chr9	58006411	58027023	protein_coding	0.86876
ENSMUSG00000002266.17	Zim1	0.666157	0.00205787	0.0463723	chr7	6671269	6696450	protein_coding	0.424072
ENSMUSG00000025780.7	Itih5	-0.284434	0.00205839	0.0463723	chr2	10153571	10256529	protein_coding	4.25251
ENSMUSG00000021365.15	Nedd9	0.3737	0.00206146	0.0463738	chr13	41309581	41487362	protein_coding	1.52342
ENSMUSG00000032657.15	Fam189b	-0.253613	0.00207548	0.0466213	chr3	89183143	89189295	protein_coding	13.5967
ENSMUSG00000031245.8	Hmgn5	0.347761	0.00209376	0.0469635	chrX	109004534	109013404	protein_coding	5.14521
ENSMUSG00000064341.1	mt-Nd1	-0.238827	0.00209783	0.0469865	chrM	2751	3707	protein_coding	8121.71
ENSMUSG00000061654.3	Spry3	0.394239	0.00212168	0.0474519	GL456233.1	101352	106395	protein_coding	1.73461
ENSMUSG00000038387.9	Rras	-0.39921	0.00212951	0.047558	chr7	45017961	45021647	protein_coding	8.81395
ENSMUSG00000055485.6	Soga1	0.376548	0.00213486	0.0476086	chr2	157015799	157079254	protein_coding	3.36192
ENSMUSG00000039781.14	Cep131	-0.260156	0.00215819	0.0480594	chr11	120064430	120086827	protein_coding	10.1055
ENSMUSG00000028710.17	Atpaf1	-0.286029	0.00216658	0.0481767	chr4	115784812	115818828	protein_coding	11.4856
ENSMUSG00000007038.5	Neu1	-0.222272	0.00218766	0.0484449	chr17	34931253	34935953	protein_coding	12.8018
ENSMUSG00000020048.13	Hsp90b1	0.16796	0.00218806	0.0484449	chr10	86690209	86705509	protein_coding	52.7345
ENSMUSG00000064363.1	mt-Nd4	-0.32116	0.00218777	0.0484449	chrM	10167	11544	protein_coding	3869.95
ENSMUSG00000020892.10	Aloxe3	0.528855	0.00219382	0.048503	chr11	69125896	69149115	protein_coding	0.737346
ENSMUSG00000079508.8	Apoo	-0.352177	0.00219712	0.0485064	chrX	94367117	94417093	protein_coding	18.6241
ENSMUSG00000045377.5	Tmem88	-0.803898	0.00220446	0.0485989	chr11	69396519	69398234	protein_coding	1.63268
ENSMUSG00000027296.7	Itpka	-0.387661	0.00221801	0.0487583	chr2	119742337	119751263	protein_coding	86.3185
ENSMUSG00000037351.9	Actr1b	-0.156466	0.00221726	0.0487583	chr1	36698114	36714422	protein_coding	83.1664
ENSMUSG00000035258.15	Abi3bp	-0.434396	0.0022288	0.0489259	chr16	56477878	56690135	protein_coding	0.838499
ENSMUSG00000046207.14	Pik3r6	-0.484182	0.00224031	0.0491086	chr11	68503019	68552698	protein_coding	1.47261
ENSMUSG00000007097.14	Atp1a2	-0.196972	0.00226144	0.0493814	chr1	172271709	172298064	protein_coding	162.375
ENSMUSG00000026858.18	Miga2	-0.179465	0.00226688	0.0493814	chr2	30364233	30385521	protein_coding	12.7667
ENSMUSG00000051920.7	Rspo2	0.339119	0.00226875	0.0493814	chr15	43020794	43170826	protein_coding	7.30073
ENSMUSG00000055116.8	Arntl	0.261142	0.00226681	0.0493814	chr7	113207465	113314126	protein_coding	3.19586
ENSMUSG00000074733.14	Zfp950	0.314982	0.00226395	0.0493814	chr19	61053840	61140840	protein_coding	3.19083
ENSMUSG00000021743.6	Fezf2	0.337563	0.00228048	0.0495229	chr14	12342094	12348189	protein_coding	15.8376
ENSMUSG00000037795.14	N4bp2	0.561868	0.00228167	0.0495229	chr5	65763521	65830108	protein_coding	0.480364
ENSMUSG00000033849.3	B3galt2	0.372821	0.00229646	0.049704	chr1	143640664	143654614	protein_coding	7.0663
ENSMUSG00000036186.5	Dipk1b	-0.212052	0.00229555	0.049704	chr2	26628457	26636497	protein_coding	12.651
ENSMUSG00000020571.12	Pdia6	0.218074	0.00233157	0.0499821	chr12	17266545	17284770	protein_coding	23.096
ENSMUSG00000022696.17	Sidt1	-0.254725	0.00232593	0.0499821	chr16	44240180	44333196	protein_coding	7.80808
ENSMUSG00000027940.18	Tpm3	0.161709	0.00232945	0.0499821	chr3	90072649	90100902	protein_coding	29.6656
ENSMUSG00000027965.15	Olfm3	0.288598	0.00232291	0.0499821	chr3	114904078	115125722	protein_coding	7.17226
ENSMUSG00000030043.11	Tacr1	0.716402	0.00233198	0.0499821	chr6	82402334	82560104	protein_coding	0.376111
ENSMUSG00000032011.5	Thy1	-0.228417	0.00232775	0.0499821	chr9	44043384	44048579	protein_coding	233.702
ENSMUSG00000066233.6	Tmem42	-0.367906	0.00232059	0.0499821	chr9	123021326	123023705	protein_coding	5.34112
ENSMUSG00000022893.14	Adamts1	0.348138	0.00234393	0.0501182	chr16	85793827	85803113	protein_coding	2.11723
ENSMUSG00000024642.17	Tle4	0.434976	0.00234482	0.0501182	chr19	14448150	14598051	protein_coding	13.5405
ENSMUSG00000032244.9	Fem1b	0.239054	0.00236896	0.0505476	chr9	62791821	62811934	protein_coding	21.6085
ENSMUSG00000090125.3	Pou3f1	-0.344588	0.00237146	0.0505476	chr4	124656807	124660655	protein_coding	8.11893
ENSMUSG00000034312.14	Iqsec1	-0.163061	0.00237571	0.0505681	chr6	90656088	90988685	protein_coding	28.3145
ENSMUSG00000029330.8	Cds1	-0.214191	0.00237967	0.0505828	chr5	101765130	101823858	protein_coding	30.3776
ENSMUSG00000000794.9	Kcnn3	0.288742	0.00240228	0.0507836	chr3	89520164	89675132	protein_coding	2.10033
ENSMUSG00000024423.6	Impact	0.191436	0.00239926	0.0507836	chr18	12955852	12992950	protein_coding	50.0809
ENSMUSG00000042817.15	Flt3	-0.545835	0.00239653	0.0507836	chr5	147330741	147400489	protein_coding	1.21932
ENSMUSG00000056073.16	Grik2	0.291615	0.00240137	0.0507836	chr10	49094833	49788766	protein_coding	3.55359
ENSMUSG00000009575.14	Cbx5	0.255701	0.00244588	0.0516345	chr15	103191544	103239816	protein_coding	26.4684
ENSMUSG00000021594.11	Srd5a1	0.360932	0.00247175	0.0520383	chr13	69573449	69611442	protein_coding	3.19757
ENSMUSG00000117003.1	Gm49937	-0.577189	0.00246856	0.0520383	chr17	66449854	66452599	lncRNA	1.21093
ENSMUSG00000036377.18	C530008M17Rik	0.312835	0.00247891	0.0521179	chr5	76656512	76873554	protein_coding	4.126
ENSMUSG00000037788.14	Vopp1	0.203612	0.00251208	0.0527433	chr6	57727807	57825159	protein_coding	12.2148
ENSMUSG00000026791.14	Slc2a8	-0.31328	0.00252194	0.0528784	chr2	32972990	32982083	protein_coding	7.40572
ENSMUSG00000113167.1	Gm48482	-0.656821	0.00252536	0.0528784	chr12	14128116	14130648	TEC	1.38443
ENSMUSG00000000402.2	Egfl6	-0.909471	0.00256405	0.0534709	chrX	166523007	166585720	protein_coding	0.488812
ENSMUSG00000040865.15	Ino80d	0.295603	0.0025634	0.0534709	chr1	62958418	63114667	protein_coding	2.19466
ENSMUSG00000051323.16	Pcdh19	0.305129	0.00256032	0.0534709	chrX	133582860	133688987	protein_coding	3.56715
ENSMUSG00000038354.13	Ankrd35	-0.313786	0.00258944	0.0537887	chr3	96670131	96691032	protein_coding	2.81333
ENSMUSG00000039968.9	Rsbn1l	0.263291	0.00258975	0.0537887	chr5	20893028	20956398	protein_coding	1.81969
ENSMUSG00000041828.15	Abca8a	0.486159	0.00258464	0.0537887	chr11	110025634	110095978	protein_coding	1.15974
ENSMUSG00000032216.15	Nedd4	0.215533	0.00259836	0.0538951	chr9	72662346	72749852	protein_coding	31.9812
ENSMUSG00000022702.16	Hira	-0.289293	0.00264272	0.054645	chr16	18877037	18970309	protein_coding	3.04644
ENSMUSG00000028226.15	Mmp16	0.523552	0.00264481	0.054645	chr4	17852893	18119145	protein_coding	3.04433
ENSMUSG00000039046.15	Usp6nl	-0.230378	0.00264514	0.054645	chr2	6322667	6446390	protein_coding	3.80001
ENSMUSG00000035198.9	Tubg1	-0.231132	0.00269518	0.055456	chr11	101119938	101126419	protein_coding	14.6888
ENSMUSG00000049577.15	Zfpm1	-0.363022	0.00269437	0.055456	chr8	122282141	122337251	protein_coding	13.5708
ENSMUSG00000067787.10	Blcap	0.193302	0.00269	0.055456	chr2	157556362	157571274	protein_coding	26.2651
ENSMUSG00000019979.12	Apaf1	0.468239	0.00270229	0.0555284	chr10	90989311	91082770	protein_coding	1.03921
ENSMUSG00000017400.10	Stac2	-0.205726	0.00270839	0.0555471	chr11	98036623	98053462	protein_coding	72.634
ENSMUSG00000030966.13	Trim21	0.759201	0.00271401	0.0555471	chr7	102557921	102565486	protein_coding	0.648252
ENSMUSG00000052915.14	Msl1	0.199421	0.00271257	0.0555471	chr11	98795516	98807859	protein_coding	39.0584
ENSMUSG00000028402.18	Mpdz	0.296652	0.00274405	0.0560877	chr4	81278500	81442815	protein_coding	4.8792
ENSMUSG00000018474.17	Chd3	0.257045	0.00275186	0.0561728	chr11	69343273	69369406	protein_coding	107.27
ENSMUSG00000038403.10	Hjv	-1.22699	0.00276349	0.0563001	chr3	96525172	96529210	protein_coding	0.455021
ENSMUSG00000041840.8	Haus1	-0.386001	0.00276539	0.0563001	chr18	77757567	77773886	protein_coding	1.09725
ENSMUSG00000028600.15	Podn	0.575628	0.00278183	0.0565404	chr4	108014791	108096445	protein_coding	2.5645
ENSMUSG00000066357.6	Wdr6	0.302549	0.00278452	0.0565404	chr9	108572311	108578739	protein_coding	24.0311
ENSMUSG00000039323.18	Igfbp2	-0.827985	0.00280404	0.0568619	chr1	72824503	72852474	protein_coding	13.5171
ENSMUSG00000007682.6	Dio2	-0.267949	0.00284402	0.0569987	chr12	90724552	90738438	protein_coding	14.3299
ENSMUSG00000010554.14	Mettl16	0.292652	0.00282505	0.0569987	chr11	74770830	74828525	protein_coding	1.98528
ENSMUSG00000019997.11	Ccn2	1.04562	0.00284228	0.0569987	chr10	24595442	24598683	protein_coding	10.942
ENSMUSG00000024521.8	Pmaip1	-0.701629	0.00283747	0.0569987	chr18	66458533	66465565	protein_coding	1.49599
ENSMUSG00000029054.8	Gabrd	-0.369707	0.00282785	0.0569987	chr4	155384980	155398112	protein_coding	18.4987
ENSMUSG00000032238.17	Rora	-0.431518	0.00283552	0.0569987	chr9	68653786	69388246	protein_coding	4.27252
ENSMUSG00000045036.15	Tmem232	-0.657326	0.00284287	0.0569987	chr17	65255999	65540782	protein_coding	0.920717
ENSMUSG00000079523.8	Tmsb10	0.319398	0.00281765	0.0569987	chr6	72957347	72958748	protein_coding	142.908
ENSMUSG00000096146.2	Kcnj11	-0.278876	0.00282263	0.0569987	chr7	46093953	46100764	protein_coding	14.0424
ENSMUSG00000072591.10	5930412G12Rik	-0.87189	0.00285556	0.0571556	chr5	128579106	128600693	lncRNA	0.579505
ENSMUSG00000030008.9	Pradc1	-0.323208	0.00287218	0.0573395	chr6	85446810	85451970	protein_coding	6.74988
ENSMUSG00000075555.12	Gm10863	1.02587	0.00287184	0.0573395	chr15	79166041	79227524	lncRNA	0.721431
ENSMUSG00000025810.9	Nrp1	0.445012	0.00287772	0.057376	chr8	128358604	128503363	protein_coding	2.74058
ENSMUSG00000022075.7	Rhobtb2	-0.240028	0.00288502	0.0574288	chr14	69784990	69805636	protein_coding	9.59579
ENSMUSG00000029123.8	Stk32b	-0.762146	0.00288782	0.0574288	chr5	37446825	37717171	protein_coding	0.514243
ENSMUSG00000025020.11	Slit1	0.389796	0.00290868	0.0574734	chr19	41600257	41743665	protein_coding	14.7559
ENSMUSG00000031972.5	Acta1	-0.381312	0.00290034	0.0574734	chr8	123891769	123894751	protein_coding	6.39626
ENSMUSG00000034403.16	Pja1	0.20141	0.00290209	0.0574734	chrX	99465734	99471273	protein_coding	54.3409
ENSMUSG00000047003.15	Zfp41	0.475304	0.00290732	0.0574734	chr15	75616679	75629827	protein_coding	0.755885
ENSMUSG00000113585.1	Gm19605	0.936336	0.00290353	0.0574734	chr12	110474511	110486208	lncRNA	0.470155
ENSMUSG00000024066.9	Xdh	-0.353783	0.0029134	0.0574931	chr17	73883895	73950196	protein_coding	0.851711
ENSMUSG00000028194.15	Ddah1	0.229579	0.00293507	0.0578468	chr3	145758675	145894277	protein_coding	33.6047
ENSMUSG00000070803.6	Cited4	-0.595182	0.00293927	0.0578555	chr4	120666572	120667820	protein_coding	5.07436
ENSMUSG00000027955.16	Gask1b	-0.628815	0.00295362	0.0579901	chr3	79884533	79946280	protein_coding	0.609032
ENSMUSG00000029817.11	Tra2a	0.278516	0.0029509	0.0579901	chr6	49243924	49264033	protein_coding	9.36133
ENSMUSG00000022096.14	Hr	-0.4762	0.00296316	0.0581036	chr14	70552212	70573548	protein_coding	5.46914
ENSMUSG00000009376.15	Met	-0.729268	0.00298479	0.0583794	chr6	17463800	17573980	protein_coding	0.624266
ENSMUSG00000050410.15	Tcf19	-0.471349	0.00298327	0.0583794	chr17	35512734	35516824	protein_coding	2.67751
ENSMUSG00000034255.17	Arhgap27	-0.294754	0.00300254	0.0586521	chr11	103331497	103363692	protein_coding	2.79816
ENSMUSG00000033007.15	Asic4	0.503354	0.00302992	0.0591122	chr1	75450436	75474343	protein_coding	3.52795
ENSMUSG00000043843.16	Tmem145	-0.409118	0.00305033	0.0594353	chr7	25306106	25316195	protein_coding	11.8721
ENSMUSG00000055660.9	Mettl4	0.288005	0.00305703	0.0594906	chr17	94722590	94750019	protein_coding	2.15738
ENSMUSG00000048701.13	Ccdc6	0.238252	0.00306449	0.0595606	chr10	70097121	70193200	protein_coding	7.24171
ENSMUSG00000027035.10	Cers6	0.288844	0.00312555	0.0605949	chr2	68861441	69114282	protein_coding	6.37105
ENSMUSG00000047344.9	Lancl3	0.420424	0.003124	0.0605949	chrX	9199902	9268085	protein_coding	1.80926
ENSMUSG00000020205.8	Phlda1	-0.397902	0.00316285	0.061241	chr10	111506286	111508645	protein_coding	5.27678
ENSMUSG00000024074.8	Crim1	0.281852	0.00316752	0.0612547	chr17	78200248	78376592	protein_coding	11.6928
ENSMUSG00000039670.2	Oxld1	-0.532542	0.00317657	0.0613201	chr11	120456606	120458068	protein_coding	5.50865
ENSMUSG00000041697.8	Cox6a1	-0.226302	0.00317886	0.0613201	chr5	115345642	115348981	protein_coding	525.954
ENSMUSG00000042115.4	Klhdc8a	-0.461016	0.00318934	0.061369	chr1	132298626	132307357	protein_coding	3.13385
ENSMUSG00000049252.17	Lrp1b	0.438176	0.00318739	0.061369	chr2	40595246	42653624	protein_coding	1.84587
ENSMUSG00000026031.15	Cflar	0.394962	0.00319361	0.0613746	chr1	58711508	58758884	protein_coding	1.70045
ENSMUSG00000091387.2	Gcnt4	-0.408875	0.00320683	0.061552	chr13	96924689	96950906	protein_coding	3.33361
ENSMUSG00000097311.7	Gm26871	0.708878	0.00322281	0.0617819	chr3	118430324	118530022	lncRNA	0.706943
ENSMUSG00000020023.18	Tmcc3	0.443738	0.00324748	0.0619469	chr10	94311949	94590956	protein_coding	6.40794
ENSMUSG00000020131.14	Pcsk4	-0.692093	0.00324126	0.0619469	chr10	80321283	80329498	protein_coding	1.97381
ENSMUSG00000034171.13	Faah	-0.172871	0.00323636	0.0619469	chr4	115967145	116017926	protein_coding	12.3719
ENSMUSG00000040896.16	Kcnd3	0.261295	0.00324565	0.0619469	chr3	105452330	105674002	protein_coding	6.95602
ENSMUSG00000027568.9	Ntsr1	0.625544	0.00326051	0.0620423	chr2	180499976	180544980	protein_coding	3.60235
ENSMUSG00000089762.3	Ier5l	0.324261	0.0032594	0.0620423	chr2	30471537	30474219	protein_coding	8.97788
ENSMUSG00000037206.15	Islr	0.426903	0.00327167	0.0621779	chr9	58156268	58204306	protein_coding	3.75432
ENSMUSG00000020423.6	Btg2	0.407386	0.00328435	0.0622397	chr1	134075170	134079120	protein_coding	4.00119
ENSMUSG00000021670.14	Hmgcr	0.242705	0.00328016	0.0622397	chr13	96648967	96670936	protein_coding	22.1044
ENSMUSG00000031549.16	Ido2	-0.61046	0.00328993	0.0622397	chr8	24531892	24576333	protein_coding	0.635654
ENSMUSG00000036698.11	Ago2	0.308277	0.00329106	0.0622397	chr15	73095844	73184935	protein_coding	7.94199
ENSMUSG00000028233.6	Tgs1	0.248625	0.00329706	0.062277	chr4	3574875	3616619	protein_coding	4.56356
ENSMUSG00000000738.18	Spg7	-0.187702	0.00332351	0.0626998	chr8	123062942	123097760	protein_coding	12.5933
ENSMUSG00000073436.11	Eme2	-0.402241	0.00332985	0.062723	chr17	24888486	24895087	protein_coding	1.33794
ENSMUSG00000090523.2	Gypc	0.767728	0.00333287	0.062723	chr18	32528322	32560034	protein_coding	0.679035
ENSMUSG00000049657.9	Zbtb5	0.350524	0.00335229	0.0630115	chr4	44991242	45012412	protein_coding	1.549
ENSMUSG00000066952.11	Myo1h	0.820353	0.00335744	0.0630317	chr5	114289166	114365357	protein_coding	0.2262
ENSMUSG00000026594.14	Ralgps2	0.27748	0.00337275	0.0630889	chr1	156804166	156939626	protein_coding	2.94981
ENSMUSG00000029655.17	N4bp2l2	0.29726	0.00336469	0.0630889	chr5	150608007	150666183	protein_coding	1.87219
ENSMUSG00000033943.15	Mga	0.286028	0.00337069	0.0630889	chr2	119897228	119969581	protein_coding	3.46385
ENSMUSG00000072769.6	Gm10419	-0.178329	0.00339486	0.0634254	chr5	108367769	108378239	lncRNA	18.1842
ENSMUSG00000039552.14	Rsph4a	0.844599	0.00343164	0.0639578	chr10	33905111	33916021	protein_coding	0.53345
ENSMUSG00000017969.13	Ptgis	-0.574271	0.00344847	0.0640073	chr2	167191805	167240604	protein_coding	1.39107
ENSMUSG00000032532.7	Cck	-0.323407	0.00344862	0.0640073	chr9	121489824	121495694	protein_coding	309.599
ENSMUSG00000037972.7	Snn	-0.248945	0.00345643	0.0640073	chr16	11060945	11074985	protein_coding	62.1798
ENSMUSG00000044254.6	Pcsk9	-0.696204	0.00345918	0.0640073	chr4	106442329	106464329	protein_coding	0.9067
ENSMUSG00000055053.18	Nfic	-0.245111	0.00343977	0.0640073	chr10	81396186	81455635	protein_coding	23.5814
ENSMUSG00000067879.3	Vxn	0.262632	0.00345775	0.0640073	chr1	9601199	9627143	protein_coding	189.713
ENSMUSG00000021508.11	Cxcl14	-0.293727	0.00347121	0.064153	chr13	56288643	56296551	protein_coding	54.647
ENSMUSG00000034832.15	Tet3	0.306947	0.00348552	0.0643404	chr6	83362373	83459084	protein_coding	4.03934
ENSMUSG00000029162.15	Khk	-0.332576	0.00349951	0.0644444	chr5	30921431	30931248	protein_coding	4.74763
ENSMUSG00000067925.4	Rtl8a	-0.338549	0.00349825	0.0644444	chrX	53642488	53643682	protein_coding	28.2517
ENSMUSG00000067212.8	H2-T23	0.315586	0.00351379	0.0646303	chr17	36029773	36032855	protein_coding	9.67622
ENSMUSG00000009894.15	Snap47	-0.188499	0.00352072	0.0646806	chr11	59407134	59451186	protein_coding	111.766
ENSMUSG00000041852.15	Tcf20	0.230064	0.00353367	0.0648415	chr15	82808436	82987872	protein_coding	13.5259
ENSMUSG00000022768.17	Ccdc116	-0.609293	0.00354885	0.0650427	chr16	17139064	17147229	protein_coding	0.554092
ENSMUSG00000047502.14	Mroh7	0.549352	0.00356405	0.0651664	chr4	106680417	106730925	protein_coding	1.26919
ENSMUSG00000056306.5	Sertm1	-0.474917	0.00356398	0.0651664	chr3	54897068	54915887	protein_coding	6.2095
ENSMUSG00000048218.6	Amigo2	0.473502	0.00358303	0.0653585	chr15	97244125	97247287	protein_coding	2.72089
ENSMUSG00000049946.7	BC030500	-0.374167	0.00358271	0.0653585	chr8	58911755	58914298	protein_coding	4.84963
ENSMUSG00000002379.7	Ndufa11	-0.248802	0.00360029	0.0655185	chr17	56717767	56722141	protein_coding	45.4262
ENSMUSG00000040195.11	Nemp1	0.437219	0.00359635	0.0655185	chr10	127666901	127701049	protein_coding	0.665303
ENSMUSG00000030268.17	Bcat1	-0.257193	0.00361847	0.0655465	chr6	144993835	145076184	protein_coding	9.35268
ENSMUSG00000035891.16	Cerk	-0.239238	0.00361204	0.0655465	chr15	86139128	86186141	protein_coding	15.2578
ENSMUSG00000036913.15	Trim67	0.543458	0.00361882	0.0655465	chr8	124793092	124834713	protein_coding	0.92744
ENSMUSG00000073678.4	Pgap1	0.314106	0.00360849	0.0655465	chr1	54472994	54557684	protein_coding	2.08445
ENSMUSG00000034724.18	Cnot6l	0.244819	0.00364424	0.0658524	chr5	96070333	96164171	protein_coding	4.20949
ENSMUSG00000041734.15	Kirrel	0.480686	0.00364225	0.0658524	chr3	87078593	87174747	protein_coding	0.91435
ENSMUSG00000038271.17	Iffo1	-0.205805	0.00365251	0.0659246	chr6	125145241	125161782	protein_coding	11.9495
ENSMUSG00000041712.7	Ubr7	-0.216334	0.003661	0.0660006	chr12	102757967	102777707	protein_coding	10.4499
ENSMUSG00000002997.15	Prkar2b	0.228785	0.00368939	0.0663035	chr12	31958476	32061296	protein_coding	18.7468
ENSMUSG00000024424.15	Ttc39c	0.284327	0.00369069	0.0663035	chr18	12599896	12738863	protein_coding	2.23218
ENSMUSG00000029832.16	Nfe2l3	0.658557	0.00368822	0.0663035	chr6	51432670	51458768	protein_coding	2.48811
ENSMUSG00000024427.7	Spry4	0.315159	0.00371626	0.0665833	chr18	38586247	38601415	protein_coding	3.12444
ENSMUSG00000045007.9	Tubg2	-0.227583	0.0037192	0.0665833	chr11	101155907	101161787	protein_coding	27.1128
ENSMUSG00000103088.1	Pcdhgb6	0.33444	0.0037187	0.0665833	chr18	37742094	37841873	protein_coding	1.93879
ENSMUSG00000072941.5	Sod3	-0.359511	0.00373567	0.0668005	chr5	52363791	52371418	protein_coding	3.86136
ENSMUSG00000020463.15	Ppp4r3b	0.199882	0.00375003	0.0669797	chr11	29172890	29220797	protein_coding	7.17352
ENSMUSG00000027951.16	Adar	0.217227	0.00376929	0.0671882	chr3	89715022	89753446	protein_coding	16.063
ENSMUSG00000046447.3	Camk2n1	-0.356179	0.00377041	0.0671882	chr4	138454314	138460123	protein_coding	547.011
ENSMUSG00000049517.8	Rps23	0.163671	0.00377976	0.0672771	chr13	90922958	90924950	protein_coding	151.466
ENSMUSG00000085069.2	Prdm16os	0.328032	0.00379311	0.067437	chr4	154637576	154644724	lncRNA	4.63408
ENSMUSG00000002908.17	Kcnn1	-0.237445	0.00381241	0.0675466	chr8	70842049	70863258	protein_coding	4.81088
ENSMUSG00000028645.11	Slc2a1	-0.240045	0.00381131	0.0675466	chr4	119108711	119137983	protein_coding	26.1068
ENSMUSG00000045896.14	Paip2b	0.173219	0.00380949	0.0675466	chr6	83805401	83831741	protein_coding	10.8488
ENSMUSG00000020674.17	Pxdn	0.618151	0.00382046	0.0676116	chr12	29937608	30017658	protein_coding	9.62532
ENSMUSG00000028064.17	Sema4a	0.284806	0.00384396	0.0679496	chr3	88435959	88461182	protein_coding	17.6791
ENSMUSG00000044252.18	Osbpl1a	-0.306598	0.00389045	0.0686927	chr18	12755314	12941841	protein_coding	36.9851
ENSMUSG00000039634.12	Zfp189	0.462571	0.00391348	0.0689416	chr4	49521176	49531517	protein_coding	1.86565
ENSMUSG00000079084.10	Ccdc82	0.337427	0.00391321	0.0689416	chr9	13246955	13292520	protein_coding	2.42621
ENSMUSG00000087403.9	Kantr	0.228865	0.00392996	0.0691529	chrX	152294828	152327495	protein_coding	7.29651
ENSMUSG00000026655.15	Fam107b	0.406558	0.00394068	0.0692626	chr2	3570488	3782142	protein_coding	1.67682
ENSMUSG00000001930.17	Vwf	0.772602	0.00396539	0.0695502	chr6	125546774	125686679	protein_coding	1.23333
ENSMUSG00000027001.10	Dusp19	0.314602	0.00397057	0.0695502	chr2	80617045	80632361	protein_coding	4.62015
ENSMUSG00000045777.14	Ifitm10	-0.225662	0.00396936	0.0695502	chr7	142325837	142373753	protein_coding	4.18004
ENSMUSG00000006930.15	Hap1	0.363835	0.00398988	0.0697729	chr11	100347327	100356128	protein_coding	26.2517
ENSMUSG00000024892.17	Pcx	-0.191789	0.00399232	0.0697729	chr19	4510472	4621752	protein_coding	15.7348
ENSMUSG00000038524.13	Fchsd1	0.541273	0.00399726	0.0697802	chr18	37957431	37969774	protein_coding	1.13748
ENSMUSG00000052920.15	Prkg1	0.458598	0.00401198	0.069958	chr19	30564489	31765033	protein_coding	0.894466
ENSMUSG00000018340.13	Anxa6	-0.254317	0.0040392	0.0703532	chr11	54979108	55033445	protein_coding	29.493
ENSMUSG00000069917.7	Hba-a2	0.592072	0.00406143	0.0706606	chr11	32296489	32297298	protein_coding	11.9839
ENSMUSG00000000594.7	Gm2a	-0.219906	0.0040855	0.0707602	chr11	55098115	55113029	protein_coding	15.3241
ENSMUSG00000028803.18	Nipal3	0.262495	0.00407774	0.0707602	chr4	135445420	135495038	protein_coding	16.113
ENSMUSG00000043811.5	Rtn4r	-0.343717	0.00408194	0.0707602	chr16	18127642	18152408	protein_coding	44.9041
ENSMUSG00000055003.14	Lrtm2	-0.321108	0.00407256	0.0707602	chr6	119315133	119330766	protein_coding	12.6413
ENSMUSG00000038398.8	Upf3a	-0.225786	0.00409046	0.0707667	chr8	13785615	13799193	protein_coding	6.31753
ENSMUSG00000096847.2	Tmem151b	0.219281	0.00409844	0.0708255	chr17	45541952	45549677	protein_coding	41.133
ENSMUSG00000031210.10	Gpr165	0.497983	0.00419906	0.0724831	chrX	96713441	96719388	protein_coding	1.23742
ENSMUSG00000003814.8	Calr	0.187577	0.00421511	0.0725267	chr8	84841850	84846934	protein_coding	108.917
ENSMUSG00000030898.15	Cckbr	0.195614	0.00421568	0.0725267	chr7	105425731	105470898	protein_coding	26.929
ENSMUSG00000063446.4	Plppr1	0.401307	0.00421009	0.0725267	chr4	49059273	49340259	protein_coding	0.93672
ENSMUSG00000029098.17	Acox3	-0.228886	0.00424915	0.0727928	chr5	35583040	35615352	protein_coding	2.84392
ENSMUSG00000047844.3	Bex4	0.378256	0.00425002	0.0727928	chrX	136138996	136140443	protein_coding	13.7678
ENSMUSG00000049804.9	Armcx4	0.272038	0.00424787	0.0727928	chrX	134686519	134696757	protein_coding	10.2455
ENSMUSG00000056486.18	Chn1	-0.250629	0.00424054	0.0727928	chr2	73610660	73775346	protein_coding	93.3032
ENSMUSG00000018821.3	Avpi1	-0.382636	0.00425492	0.0727959	chr19	42123273	42129059	protein_coding	12.5215
ENSMUSG00000035105.5	Egln3	-0.428715	0.00426197	0.0728359	chr12	54178981	54203860	protein_coding	4.66609
ENSMUSG00000052563.13	D930048N14Rik	0.557242	0.00427516	0.0729803	chr11	51650954	51657681	protein_coding	2.9546
ENSMUSG00000045009.9	Prrt3	0.247277	0.00434851	0.0741506	chr6	113493639	113501931	protein_coding	16.5985
ENSMUSG00000003038.15	Hmgn2	0.264401	0.00435824	0.0742345	chr4	133964738	133968650	protein_coding	16.8846
ENSMUSG00000032046.15	Abhd12	-0.157363	0.00436483	0.0742648	chr2	150832493	150904741	protein_coding	93.6975
ENSMUSG00000040312.14	Cchcr1	-0.387286	0.00437607	0.0743739	chr17	35517100	35531015	protein_coding	0.967078
ENSMUSG00000001741.12	Il16	0.906911	0.00441135	0.0747266	chr7	83642825	83745726	protein_coding	0.23818
ENSMUSG00000026918.16	Brd3	0.244326	0.00440945	0.0747266	chr2	27445579	27507662	protein_coding	8.08011
ENSMUSG00000089824.10	Rbm12	0.333829	0.00440254	0.0747266	chr2	156091958	156111978	protein_coding	1.85384
ENSMUSG00000026827.12	Gpd2	0.155339	0.00442083	0.0748051	chr2	57237635	57370719	protein_coding	19.6575
ENSMUSG00000040479.11	Dgkz	-0.238666	0.00443055	0.0748874	chr2	91932824	91975864	protein_coding	107.919
ENSMUSG00000025475.17	Adgra1	0.247917	0.00444519	0.0750477	chr7	139834174	139878088	protein_coding	14.5658
ENSMUSG00000043445.7	Pgp	-0.182034	0.00444975	0.0750477	chr17	24470392	24473110	protein_coding	30.4581
ENSMUSG00000074415.14	3110039I08Rik	0.293441	0.00445613	0.0750732	chr9	41327077	41716994	lncRNA	2.32066
ENSMUSG00000027560.4	Dok5	0.237731	0.0044895	0.0753064	chr2	170731807	170879769	protein_coding	17.7869
ENSMUSG00000029672.16	Fam3c	-0.280444	0.00448713	0.0753064	chr6	22306520	22356243	protein_coding	18.2475
ENSMUSG00000030638.13	Sh3gl3	0.373308	0.00448744	0.0753064	chr7	82173840	82307419	protein_coding	8.16833
ENSMUSG00000046138.15	9930021J03Rik	0.178563	0.00448468	0.0753064	chr19	29714402	29805989	protein_coding	5.65817
ENSMUSG00000052302.6	Tbc1d30	-0.313357	0.00449829	0.075372	chr10	121263820	121351278	protein_coding	13.8764
ENSMUSG00000025737.5	Wdr24	-0.229943	0.00451499	0.0755698	chr17	25823627	25828730	protein_coding	7.3806
ENSMUSG00000052456.9	Asna1	-0.215874	0.00452532	0.0756606	chr8	85017931	85025281	protein_coding	40.413
ENSMUSG00000021978.9	Extl3	-0.22777	0.00456409	0.0760376	chr14	65052060	65149855	protein_coding	24.7367
ENSMUSG00000053279.8	Aldh1a1	-0.938826	0.00456613	0.0760376	chr19	20492715	20643465	protein_coding	4.26715
ENSMUSG00000066440.5	Zfyve26	0.255196	0.00456758	0.0760376	chr12	79232346	79296304	protein_coding	1.21794
ENSMUSG00000070720.4	Tmem200b	-0.698329	0.00456675	0.0760376	chr4	131921200	131923140	protein_coding	1.68572
ENSMUSG00000091898.8	Tnnc1	-1.14472	0.00458295	0.0762112	chr14	31208312	31211729	protein_coding	8.5936
ENSMUSG00000022577.17	Ly6h	0.372049	0.00462615	0.0766048	chr15	75551268	75567255	protein_coding	39.3972
ENSMUSG00000026869.12	Psmd5	0.22752	0.00462647	0.0766048	chr2	34849734	34874968	protein_coding	5.68583
ENSMUSG00000038366.15	Lasp1	-0.151181	0.00462512	0.0766048	chr11	97799000	97838764	protein_coding	27.9014
ENSMUSG00000068036.15	Afdn	0.259281	0.00461444	0.0766048	chr17	13760539	13906150	protein_coding	9.5264
ENSMUSG00000028958.15	Tmub1	-0.309159	0.00463519	0.0766669	chr5	24445458	24447854	protein_coding	8.51932
ENSMUSG00000019920.17	Lims1	0.212915	0.00464433	0.0767359	chr10	58323466	58424691	protein_coding	5.43846
ENSMUSG00000042942.18	Greb1l	-0.389639	0.00465826	0.0768837	chr18	10325177	10562940	protein_coding	0.797964
ENSMUSG00000000282.12	Mnt	0.197944	0.00469272	0.0772209	chr11	74830920	74845725	protein_coding	11.4686
ENSMUSG00000062542.11	Syt9	0.385663	0.0046937	0.0772209	chr7	107370728	107548656	protein_coding	2.1687
ENSMUSG00000114210.2	A330084C13Rik	-0.659333	0.00468626	0.0772209	chr18	64884475	64888491	lncRNA	0.921214
ENSMUSG00000021079.16	Timm9	-0.214724	0.004703	0.0772915	chr12	71123173	71136684	protein_coding	6.78688
ENSMUSG00000044098.14	Rsbn1	0.424445	0.00471859	0.0773006	chr3	103914120	103966636	protein_coding	2.17999
ENSMUSG00000044216.7	Kcnj4	-0.232665	0.004718	0.0773006	chr15	79483714	79505241	protein_coding	61.0639
ENSMUSG00000048251.15	Bcl11b	0.300295	0.00471177	0.0773006	chr12	107910403	108003602	protein_coding	13.4104
ENSMUSG00000031004.8	Mki67	1.08097	0.0047491	0.077718	chr7	135689784	135716361	protein_coding	0.192848
ENSMUSG00000021127.7	Zfp36l1	0.327425	0.00475824	0.0777851	chr12	80107754	80113013	protein_coding	3.60621
ENSMUSG00000022564.7	Grina	-0.184372	0.00478122	0.0779551	chr15	76246764	76249904	protein_coding	171.594
ENSMUSG00000028621.17	Cyb5rl	-0.49239	0.00479389	0.0779551	chr4	107066988	107088268	protein_coding	0.55248
ENSMUSG00000032217.13	Rnf111	0.235795	0.00479133	0.0779551	chr9	70425424	70503725	protein_coding	4.29777
ENSMUSG00000036053.17	Fmnl2	0.244358	0.00478532	0.0779551	chr2	52857860	53133804	protein_coding	10.3095
ENSMUSG00000109401.1	Cpeb1os1	-0.545745	0.00478506	0.0779551	chr7	81455895	81458006	TEC	2.02837
ENSMUSG00000029769.16	Ccdc136	-0.203272	0.004816	0.0781499	chr6	29396309	29426994	protein_coding	13.658
ENSMUSG00000064369.1	mt-Te	-0.354927	0.00481276	0.0781499	chrM	14071	14139	Mt_tRNA	221.144
ENSMUSG00000031066.10	Usp11	0.198758	0.00484169	0.0784842	chrX	20703906	20720539	protein_coding	22.9876
ENSMUSG00000028565.18	Nfia	0.279984	0.00485988	0.0786138	chr4	97772734	98118874	protein_coding	5.15451
ENSMUSG00000098027.1	Gm27004	-0.646899	0.00485755	0.0786138	chr5	112582645	112583371	lncRNA	2.98492
ENSMUSG00000048004.15	Tmem196	-0.371455	0.00487298	0.0787432	chr12	119945822	120021246	protein_coding	6.83009
ENSMUSG00000038902.14	Pogz	0.175804	0.00489296	0.0788783	chr3	94837567	94882326	protein_coding	6.01739
ENSMUSG00000097119.2	B230354K17Rik	0.275537	0.00489667	0.0788783	chr17	45433598	45442544	lncRNA	2.09375
ENSMUSG00000097587.2	4930578M01Rik	0.601528	0.00489331	0.0788783	chr15	98983348	98996446	lncRNA	0.48453
ENSMUSG00000047766.15	Lrrc49	-0.253567	0.00490991	0.0790091	chr9	60568859	60688158	protein_coding	7.71466
ENSMUSG00000025509.15	Pnpla2	-0.272134	0.00492475	0.079083	chr7	141455198	141460743	protein_coding	5.74427
ENSMUSG00000041592.16	Sdk2	0.68686	0.00492122	0.079083	chr11	113776374	114067046	protein_coding	5.07217
ENSMUSG00000026482.13	Rgl1	0.256279	0.00494309	0.0792563	chr1	152516760	152766351	protein_coding	13.3935
ENSMUSG00000034271.16	Jdp2	-0.310496	0.00495609	0.0792563	chr12	85599027	85639878	protein_coding	15.6742
ENSMUSG00000043670.4	Diras1	-0.154495	0.00495047	0.0792563	chr10	81019589	81025662	protein_coding	43.0985
ENSMUSG00000070509.15	Rgma	0.201401	0.00495375	0.0792563	chr7	73375509	73419899	protein_coding	8.27528
ENSMUSG00000047507.12	Baiap3	1.17827	0.00496702	0.0793489	chr17	25242659	25256364	protein_coding	1.79736
ENSMUSG00000069806.5	Cacng7	-0.172408	0.00497965	0.0793863	chr7	3332955	3368221	protein_coding	75.4181
ENSMUSG00000086606.1	Gm13205	-0.456473	0.0049768	0.0793863	chr4	148947492	148948914	lncRNA	11.2194
ENSMUSG00000030337.16	Vamp1	-0.635577	0.0049865	0.0794135	chr6	125215551	125245964	protein_coding	14.3574
ENSMUSG00000033083.16	Tbc1d4	-0.472213	0.00499351	0.0794431	chr14	101442360	101609191	protein_coding	1.27505
ENSMUSG00000035275.14	Raver2	-0.39638	0.00500781	0.0795886	chr4	101068983	101152370	protein_coding	2.17631
ENSMUSG00000038530.11	Rgs4	-0.558841	0.0050685	0.0804703	chr1	169741477	169747642	protein_coding	91.0071
ENSMUSG00000028943.18	Espn	-0.710477	0.00508003	0.0804877	chr4	152120331	152152371	protein_coding	0.727468
ENSMUSG00000037679.9	Inf2	-0.331398	0.00507776	0.0804877	chr12	112588784	112615557	protein_coding	45.491
ENSMUSG00000038463.8	Olfml2b	0.465829	0.00509181	0.0805916	chr1	170644532	170682789	protein_coding	2.26885
ENSMUSG00000021948.17	Prkcd	0.35748	0.00511366	0.0806405	chr14	30595354	30626210	protein_coding	1.47334
ENSMUSG00000022262.8	Dnah5	0.586816	0.00510803	0.0806405	chr15	28203752	28472052	protein_coding	0.247587
ENSMUSG00000023972.10	Ptk7	0.442948	0.00513148	0.0806405	chr17	46564471	46629504	protein_coding	2.28668
ENSMUSG00000032497.18	Lrrfip2	-0.201112	0.00511208	0.0806405	chr9	111117592	111225668	protein_coding	5.49878
ENSMUSG00000064215.13	Ifi27	0.254342	0.00512668	0.0806405	chr12	103434211	103440239	protein_coding	16.9741
ENSMUSG00000074652.3	Myh7b	-0.345041	0.00512922	0.0806405	chr2	155611212	155634307	protein_coding	1.47232
ENSMUSG00000105613.1	Gm43684	-0.84768	0.00512479	0.0806405	chr5	122779525	122786097	TEC	0.205149
ENSMUSG00000042737.9	Dpm3	0.322845	0.00514602	0.0807046	chr3	89259358	89267079	protein_coding	13.1076
ENSMUSG00000057614.6	Gnai1	0.16843	0.00514533	0.0807046	chr5	18265135	18360355	protein_coding	65.0021
ENSMUSG00000058070.14	Eml1	0.27157	0.00515789	0.0808087	chr12	108370957	108539617	protein_coding	7.3275
ENSMUSG00000040373.12	Cacng5	0.461899	0.00516965	0.0809107	chr11	107874605	107915055	protein_coding	1.75862
ENSMUSG00000022715.3	Tmem114	-1.15522	0.00517867	0.0809557	chr16	8409275	8425136	protein_coding	0.657615
ENSMUSG00000044243.3	Bhlha9	-0.758882	0.00518301	0.0809557	chr11	76672470	76673676	protein_coding	1.28536
ENSMUSG00000032109.15	Nlrx1	-0.424815	0.0051889	0.0809658	chr9	44252717	44268599	protein_coding	0.95375
ENSMUSG00000017376.15	Nlk	-0.281622	0.00521509	0.0812806	chr11	78567168	78697373	protein_coding	23.8057
ENSMUSG00000034853.16	Acot11	-0.23637	0.00521961	0.0812806	chr4	106744555	106804998	protein_coding	6.55721
ENSMUSG00000044968.16	Napepld	0.280074	0.00523273	0.0814027	chr5	21662901	21701396	protein_coding	3.53503
ENSMUSG00000039879.9	Heca	0.251894	0.00525873	0.0817248	chr10	17868612	17948067	protein_coding	6.10841
ENSMUSG00000049882.10	Vcpkmt	-0.253029	0.00528142	0.0819948	chr12	69577628	69583110	protein_coding	4.39874
ENSMUSG00000020333.17	Acsl6	-0.153736	0.00528982	0.0820428	chr11	54303798	54364756	protein_coding	24.0351
ENSMUSG00000031840.12	Rab3a	-0.189121	0.00532271	0.08247	chr8	70754679	70758677	protein_coding	237.812
ENSMUSG00000070695.4	Cntnap5a	-0.389417	0.00534583	0.082745	chr1	115684756	116587323	protein_coding	2.58479
ENSMUSG00000054611.17	Kdm2a	0.210246	0.00536013	0.0828833	chr19	4314419	4398285	protein_coding	5.46524
ENSMUSG00000021540.16	Smad5	0.264513	0.00539074	0.0831069	chr13	56703010	56742377	protein_coding	4.22926
ENSMUSG00000031758.10	Cdyl2	0.515596	0.0053833	0.0831069	chr8	116574400	116732991	protein_coding	2.20708
ENSMUSG00000032875.8	Arhgef17	-0.204859	0.00539057	0.0831069	chr7	100869752	100932107	protein_coding	17.629
ENSMUSG00000022098.10	Bmp1	-0.409666	0.00539666	0.0831151	chr14	70474558	70520234	protein_coding	5.77758
ENSMUSG00000006134.4	Crkl	0.238965	0.00542691	0.0834975	chr16	17451987	17487434	protein_coding	9.95196
ENSMUSG00000030108.14	Slc6a13	0.913065	0.00543336	0.0835135	chr6	121300227	121337733	protein_coding	1.16522
ENSMUSG00000116081.1	Gm49593	-0.265337	0.00544592	0.0836233	chr15	79480227	79482674	TEC	8.09531
ENSMUSG00000025651.14	Uqcrc1	-0.157272	0.00550722	0.0844568	chr9	108936633	108949623	protein_coding	48.7572
ENSMUSG00000034575.13	Tent4a	0.179214	0.00551114	0.0844568	chr13	69497959	69534617	protein_coding	4.98791
ENSMUSG00000031380.10	Vegfd	0.722216	0.00554383	0.0846216	chrX	164373378	164402650	protein_coding	1.94935
ENSMUSG00000036504.6	Phpt1	-0.498433	0.00553529	0.0846216	chr2	25573430	25575224	protein_coding	5.2293
ENSMUSG00000037169.15	Mycn	0.415992	0.00554241	0.0846216	chr12	12936093	12941914	protein_coding	1.95002
ENSMUSG00000053716.9	Dusp7	-0.182062	0.00554152	0.0846216	chr9	106368632	106375724	protein_coding	27.2222
ENSMUSG00000069171.14	Nr2f1	-0.316157	0.00556758	0.0849001	chr13	78188973	78199757	protein_coding	12.4843
ENSMUSG00000030317.8	Timp4	-0.238903	0.00559603	0.0852496	chr6	115241892	115252205	protein_coding	4.49161
ENSMUSG00000003949.16	Hlf	-0.277235	0.00561964	0.0855249	chr11	90336536	90390895	protein_coding	29.0949
ENSMUSG00000002475.16	Abhd3	-0.230531	0.00563082	0.0856106	chr18	10642092	10706771	protein_coding	16.634
ENSMUSG00000031990.15	Jam3	0.32917	0.00563813	0.0856374	chr9	27097384	27155421	protein_coding	6.54619
ENSMUSG00000021255.17	Esrrb	-0.622653	0.00567832	0.0861631	chr12	86361117	86521628	protein_coding	0.451416
ENSMUSG00000038151.13	Prdm1	0.850127	0.00569732	0.0863665	chr10	44437177	44528501	protein_coding	0.20864
ENSMUSG00000021476.9	Habp4	-0.113133	0.00570867	0.0864536	chr13	64161824	64186537	protein_coding	49.2314
ENSMUSG00000058672.7	Tubb2a	0.204941	0.00572751	0.0866538	chr13	34074274	34078007	protein_coding	238.098
ENSMUSG00000020108.4	Ddit4	0.240172	0.00581164	0.0872424	chr10	59949669	59951834	protein_coding	17.8111
ENSMUSG00000020766.4	Galk1	-0.330475	0.00579283	0.0872424	chr11	116008457	116012719	protein_coding	6.23218
ENSMUSG00000028634.17	Hivep3	0.233621	0.0057968	0.0872424	chr4	119733784	120138045	protein_coding	5.85997
ENSMUSG00000033565.18	Rbfox2	0.19314	0.00580773	0.0872424	chr15	77078990	77307004	protein_coding	37.1143
ENSMUSG00000036606.17	Plxnb2	0.240539	0.00581054	0.0872424	chr15	89155549	89180788	protein_coding	6.89684
ENSMUSG00000036890.13	Gtdc1	-0.237185	0.00577899	0.0872424	chr2	44564412	44927657	protein_coding	5.79665
ENSMUSG00000055013.15	Agap1	0.239516	0.00580156	0.0872424	chr1	89454806	89897617	protein_coding	9.74314
ENSMUSG00000074796.10	Slc4a11	0.951721	0.00578978	0.0872424	chr2	130684113	130697519	protein_coding	0.318676
ENSMUSG00000001240.13	Ramp2	-0.32582	0.0058272	0.087391	chr11	101246028	101259546	protein_coding	3.11038
ENSMUSG00000014547.10	Wdfy2	0.26045	0.00583478	0.0874197	chr14	62837678	62961509	protein_coding	3.08545
ENSMUSG00000021747.12	4930452B06Rik	-0.378429	0.00585115	0.0874202	chr14	8431192	8666240	protein_coding	3.31659
ENSMUSG00000026478.14	Lamc1	0.219886	0.0058518	0.0874202	chr1	153218922	153332786	protein_coding	4.0113
ENSMUSG00000042249.11	Grk3	0.293087	0.00584142	0.0874202	chr5	112910482	113015791	protein_coding	17.1373
ENSMUSG00000048897.15	Zfp710	0.239096	0.0058578	0.0874251	chr7	80024814	80094173	protein_coding	3.18915
ENSMUSG00000024049.15	Myom1	0.668137	0.00589098	0.0877415	chr17	71002633	71126856	protein_coding	0.219779
ENSMUSG00000030522.14	Mtmr10	0.289079	0.00589139	0.0877415	chr7	64287653	64340806	protein_coding	2.17797
ENSMUSG00000047986.12	Palm3	-0.57404	0.00589605	0.0877415	chr8	84021471	84030295	protein_coding	0.843385
ENSMUSG00000038648.5	Creb3l2	0.280348	0.00592742	0.0881232	chr6	37327255	37442146	protein_coding	2.08629
ENSMUSG00000049422.7	Chchd10	-0.285741	0.0059523	0.0883789	chr10	75933130	75937747	protein_coding	52.1873
ENSMUSG00000106321.1	Gm43674	-0.824324	0.00595607	0.0883789	chr3	21997678	21998468	lncRNA	2.23236
ENSMUSG00000028862.6	Map3k6	-0.450247	0.00597417	0.0884338	chr4	133240818	133252929	protein_coding	1.02183
ENSMUSG00000054814.14	Usp46	0.261245	0.00596661	0.0884338	chr5	73998453	74068431	protein_coding	17.2598
ENSMUSG00000074480.4	Mex3a	0.525491	0.00597696	0.0884338	chr3	88532395	88541396	protein_coding	0.64506
ENSMUSG00000020000.7	Moxd1	0.355286	0.00598462	0.0884623	chr10	24223517	24302790	protein_coding	2.61951
ENSMUSG00000004789.10	Dlst	-0.143954	0.0060044	0.0886698	chr12	85110833	85134845	protein_coding	11.9786
ENSMUSG00000029657.15	Hsph1	0.199215	0.006051	0.0891872	chr5	149614287	149636376	protein_coding	41.7486
ENSMUSG00000056145.5	AI504432	0.233424	0.00605044	0.0891872	chr3	107039504	107054347	lncRNA	8.73253
ENSMUSG00000070532.5	Ccdc190	0.399052	0.00612827	0.0901962	chr1	169928648	169934653	protein_coding	2.83573
ENSMUSG00000117679.1	Apbb3	-0.220799	0.00613114	0.0901962	chr18	36671154	36679366	protein_coding	12.2838
ENSMUSG00000117220.1	Gm49932	-0.771926	0.00613976	0.0902369	chr17	66231949	66236369	lncRNA	2.50047
ENSMUSG00000055254.15	Ntrk2	0.163634	0.00615479	0.0902859	chr13	58806569	59133970	protein_coding	33.0561
ENSMUSG00000056211.13	R3hdm1	-0.172189	0.00615243	0.0902859	chr1	128103301	128237736	protein_coding	10.2557
ENSMUSG00000052384.14	Nrros	-0.497419	0.00616695	0.0903783	chr16	32142785	32165594	protein_coding	1.37351
ENSMUSG00000001985.9	Grik3	0.409547	0.00619021	0.0905374	chr4	125490700	125714173	protein_coding	22.3033
ENSMUSG00000061086.12	Myl4	-0.359419	0.0061954	0.0905374	chr11	104550663	104595753	protein_coding	9.7168
ENSMUSG00000063260.2	Syt10	0.890529	0.00618527	0.0905374	chr15	89782393	89841860	protein_coding	1.65259
ENSMUSG00000024558.12	Mapk4	-0.391876	0.00623968	0.0909725	chr18	73928486	74065359	protein_coding	8.90709
ENSMUSG00000039133.8	9330171B17Rik	-0.739427	0.00623258	0.0909725	chr7	79710283	79712357	lncRNA	0.619339
ENSMUSG00000039137.18	Whrn	0.324145	0.00624876	0.0909725	chr4	63414910	63495991	protein_coding	6.793
ENSMUSG00000048696.11	Mex3d	0.326193	0.00624562	0.0909725	chr10	80380355	80387659	protein_coding	4.82976
ENSMUSG00000040724.5	Kcna2	-0.332534	0.00626355	0.091102	chr3	107101146	107115005	protein_coding	24.5543
ENSMUSG00000016481.15	Cr1l	0.283163	0.00629807	0.0911743	chr1	195097382	195131586	protein_coding	1.61412
ENSMUSG00000026424.8	Gpr37l1	-0.212752	0.00629322	0.0911743	chr1	135160234	135167681	protein_coding	79.0576
ENSMUSG00000032249.14	Anp32a	0.164378	0.00628726	0.0911743	chr9	62341293	62378812	protein_coding	55.4081
ENSMUSG00000034584.3	Exph5	-0.487533	0.00627561	0.0911743	chr9	53301670	53377514	protein_coding	0.931675
ENSMUSG00000067931.6	Zfp948	0.322911	0.00628125	0.0911743	chr17	21567008	21588699	protein_coding	3.21778
ENSMUSG00000033453.8	Adamts15	-0.442642	0.00633159	0.0915737	chr9	30899155	30922452	protein_coding	0.477302
ENSMUSG00000023809.10	Rps6ka2	0.344768	0.00637566	0.0920385	chr17	7170115	7303315	protein_coding	6.33109
ENSMUSG00000028484.16	Psip1	0.138183	0.00637423	0.0920385	chr4	83455680	83486459	protein_coding	32.98
ENSMUSG00000026179.14	Pnkd	-0.214667	0.0063897	0.0921549	chr1	74284930	74353694	protein_coding	20.9097
ENSMUSG00000057378.15	Ryr3	0.818479	0.00640151	0.0922391	chr2	112631355	113217096	protein_coding	2.2121
ENSMUSG00000090071.4	Cdk5r2	-0.24944	0.00643654	0.0926574	chr1	74854934	74857732	protein_coding	173.64
ENSMUSG00000025915.14	Sgk3	0.277697	0.00644918	0.0927528	chr1	9798107	9900845	protein_coding	0.978768
ENSMUSG00000052926.16	Rnaseh2a	-0.245195	0.00645819	0.0927959	chr8	84956610	84969767	protein_coding	4.73361
ENSMUSG00000024429.9	Gnl1	-0.147192	0.0064832	0.0929821	chr17	35979851	35989462	protein_coding	61.7948
ENSMUSG00000053046.16	Brsk2	-0.15446	0.00648196	0.0929821	chr7	141949751	142004247	protein_coding	37.0341
ENSMUSG00000036206.12	Sh3bp4	0.308459	0.00649718	0.0930098	chr1	89070415	89155068	protein_coding	3.97317
ENSMUSG00000064345.1	mt-Nd2	-0.26352	0.00649451	0.0930098	chrM	3914	4951	protein_coding	4584.61
ENSMUSG00000087651.3	1500009L16Rik	-0.362523	0.00653068	0.0934026	chr10	83722865	83762762	protein_coding	2.5415
ENSMUSG00000053550.13	Shisa7	0.249171	0.0065549	0.0936622	chr7	4825552	4844696	protein_coding	23.3625
ENSMUSG00000032064.17	Dixdc1	0.277667	0.00660147	0.0942404	chr9	50662752	50739517	protein_coding	9.85704
ENSMUSG00000033730.4	Egr3	0.294503	0.0066128	0.094259	chr14	70077203	70082614	protein_coding	28.382
ENSMUSG00000037977.6	6430571L13Rik	-0.529905	0.00661498	0.094259	chr9	107340602	107352422	protein_coding	1.30702
ENSMUSG00000026904.17	Slc4a10	0.226364	0.00662247	0.0942786	chr2	62046462	62326730	protein_coding	36.2125
ENSMUSG00000014786.8	Slc9a5	-0.297554	0.00663494	0.094369	chr8	105348843	105369881	protein_coding	6.34621
ENSMUSG00000038446.8	Cdc40	-0.20595	0.00664905	0.0944539	chr10	40831621	40883311	protein_coding	4.2117
ENSMUSG00000040258.6	Nxph4	1.1655	0.00665315	0.0944539	chr10	127525473	127534559	protein_coding	3.94839
ENSMUSG00000006576.16	Slc4a3	-0.252066	0.00668063	0.0944965	chr1	75546266	75562172	protein_coding	21.0775
ENSMUSG00000012017.4	Scarf2	-0.573805	0.00668841	0.0944965	chr16	17797282	17808293	protein_coding	0.88455
ENSMUSG00000021194.6	Chga	-0.216557	0.00669465	0.0944965	chr12	102554969	102565028	protein_coding	66.3541
ENSMUSG00000030095.10	Tmem43	0.193284	0.00669742	0.0944965	chr6	91473703	91488463	protein_coding	7.66003
ENSMUSG00000036390.8	Gadd45a	0.516106	0.00667002	0.0944965	chr6	67035096	67037457	protein_coding	3.52566
ENSMUSG00000051343.11	Rab11fip5	-0.164023	0.00669068	0.0944965	chr6	85334962	85374634	protein_coding	17.2886
ENSMUSG00000096936.1	Gm3510	-0.646447	0.00669902	0.0944965	chr5	15923755	15933406	lncRNA	2.15889
ENSMUSG00000031785.16	Adgrg1	0.252078	0.00672186	0.0947322	chr8	94974751	95014217	protein_coding	13.0664
ENSMUSG00000056268.15	Dennd1b	0.320141	0.00673563	0.0948396	chr1	138963435	139178960	protein_coding	0.63878
ENSMUSG00000038143.16	Stox2	0.242584	0.00676349	0.095145	chr8	47180048	47446362	protein_coding	8.53855
ENSMUSG00000014873.15	Surf2	-0.257689	0.00678635	0.0953798	chr2	26916367	26920183	protein_coding	6.27688
ENSMUSG00000021750.15	Fam107a	-0.256989	0.00683809	0.0956712	chr14	8296274	8318023	protein_coding	102.991
ENSMUSG00000024378.9	Stard4	0.360212	0.00682782	0.0956712	chr18	33199355	33213862	protein_coding	8.26276
ENSMUSG00000034663.13	Bmp2k	0.242007	0.00681356	0.0956712	chr5	96997689	97091867	protein_coding	2.12117
ENSMUSG00000041460.14	Cacna2d4	-0.575433	0.00682902	0.0956712	chr6	119236526	119352407	protein_coding	0.295931
ENSMUSG00000060371.12	Caln1	0.238744	0.00683293	0.0956712	chr5	130369455	130847412	protein_coding	23.1726
ENSMUSG00000029787.10	Avl9	0.197065	0.00688608	0.0962555	chr6	56714899	56761912	protein_coding	6.8946
ENSMUSG00000046314.16	Stxbp6	-0.322075	0.0069394	0.0968253	chr12	44852484	45074709	protein_coding	11.8757
ENSMUSG00000117926.1	AC121603.3	-0.714074	0.00693559	0.0968253	chr18	42615635	42622459	lncRNA	1.27359
ENSMUSG00000005983.15	1700037C18Rik	-0.451469	0.00695245	0.0968324	chr16	3895179	3908689	protein_coding	1.1867
ENSMUSG00000042581.14	Thsd7b	0.559867	0.00694882	0.0968324	chr1	129273302	130219278	protein_coding	0.477955
ENSMUSG00000042207.17	Kdm5b	0.185454	0.0069714	0.0970086	chr1	134560171	134635285	protein_coding	3.42898
ENSMUSG00000021097.15	Clmn	0.340696	0.00699051	0.0971869	chr12	104763117	104865076	protein_coding	7.96922
ENSMUSG00000062014.13	Gmfb	0.154173	0.00701056	0.097378	chr14	46808149	46822242	protein_coding	27.1927
ENSMUSG00000001100.10	Poldip2	-0.15875	0.00702386	0.0974583	chr11	78512193	78522736	protein_coding	22.5057
ENSMUSG00000023913.17	Pla2g7	-0.233031	0.00702897	0.0974583	chr17	43568098	43612201	protein_coding	29.2819
ENSMUSG00000025545.10	Clybl	-0.303336	0.0070568	0.0976686	chr14	122181704	122402234	protein_coding	8.99138
ENSMUSG00000026249.10	Serpine2	-0.181871	0.00705095	0.0976686	chr1	79794197	79861180	protein_coding	16.3762
ENSMUSG00000027977.15	Ndst3	-0.310297	0.0071044	0.098166	chr3	123526166	123690853	protein_coding	2.99144
ENSMUSG00000030235.17	Slco1c1	-0.199154	0.00710546	0.098166	chr6	141524368	141570177	protein_coding	12.5608
ENSMUSG00000036264.9	Fstl4	-0.459907	0.00713354	0.0983778	chr11	52764634	53188538	protein_coding	3.9032
ENSMUSG00000050538.8	B230217C12Rik	-0.250315	0.00712966	0.0983778	chr11	97840780	97844099	protein_coding	29.0631
ENSMUSG00000002957.11	Ap2a2	0.202372	0.00714703	0.0984758	chr7	141562173	141633011	protein_coding	50.3744
ENSMUSG00000034891.13	Sncb	-0.175532	0.00716499	0.0986352	chr13	54758860	54766595	protein_coding	205.799
ENSMUSG00000078870.9	Gm14410	0.382888	0.00718678	0.0988471	chr2	177183453	177206421	protein_coding	3.38952
ENSMUSG00000052560.15	Cpne8	-0.478401	0.00719406	0.0988591	chr15	90487482	90679432	protein_coding	2.98266
ENSMUSG00000001105.15	Ift20	-0.236205	0.0072082	0.0989653	chr11	78536361	78541737	protein_coding	29.6625
ENSMUSG00000016319.3	Slc25a5	-0.273174	0.00724216	0.0992142	chrX	36795651	36798807	protein_coding	106.364
ENSMUSG00000032913.13	Lrig2	0.236212	0.00724562	0.0992142	chr3	104396418	104511918	protein_coding	3.00904
ENSMUSG00000035227.7	Spcs2	0.143673	0.00724391	0.0992142	chr7	99837569	99863462	protein_coding	15.5916
ENSMUSG00000037992.16	Rara	0.349172	0.00725642	0.0992739	chr11	98927818	98974942	protein_coding	3.73188
ENSMUSG00000050953.10	Gja1	0.1782	0.00727012	0.0993734	chr10	56377330	56402513	protein_coding	19.2542
ENSMUSG00000035900.18	Gramd4	0.238327	0.00728858	0.0995374	chr15	86057695	86137634	protein_coding	9.30978
ENSMUSG00000024798.15	Htr7	-0.501475	0.00729999	0.0996052	chr19	35958734	36057507	protein_coding	1.39982
ENSMUSG00000001098.15	Kctd10	0.233546	0.00732558	0.0997174	chr5	114363567	114380508	protein_coding	5.67182
ENSMUSG00000032352.16	Lrrc1	0.460206	0.0073276	0.0997174	chr9	77430823	77544870	protein_coding	0.86694
ENSMUSG00000043671.14	Dpy19l3	0.203768	0.007318	0.0997174	chr7	35685165	35754454	protein_coding	3.27303
ENSMUSG00000039798.2	2600006K01Rik	0.738638	0.00734312	0.0998406	chr2	29868723	29870317	lncRNA	1.12438
ENSMUSG00000029404.15	Arl6ip4	-0.233823	0.00737385	0.100033	chr5	124116089	124118196	protein_coding	24.5647
ENSMUSG00000041797.7	Abca9	0.374003	0.00738516	0.100033	chr11	110100749	110168196	protein_coding	1.1461
ENSMUSG00000041961.14	Znrf3	0.247586	0.0073646	0.100033	chr11	5276324	5444847	protein_coding	2.17184
ENSMUSG00000042197.13	Zfp451	0.204337	0.00738966	0.100033	chr1	33761545	33814595	protein_coding	3.99185
ENSMUSG00000084898.1	Gm12371	-1.11307	0.00738457	0.100033	chr4	36952966	36988032	lncRNA	2.09161
ENSMUSG00000038456.9	Dennd2a	0.213422	0.00741228	0.100251	chr6	39462378	39557867	protein_coding	3.11519
ENSMUSG00000064358.1	mt-Co3	-0.879484	0.0074435	0.100585	chrM	8607	9390	protein_coding	160.349
ENSMUSG00000000088.7	Cox5a	-0.238012	0.00745945	0.100712	chr9	57521274	57532426	protein_coding	31.0729
ENSMUSG00000019359.14	Gdpd2	0.761768	0.00749936	0.101163	chrX	100729873	100738895	protein_coding	0.414644
ENSMUSG00000055447.19	Cd47	0.216054	0.00752224	0.101383	chr16	49800533	49915010	protein_coding	39.0399
ENSMUSG00000061175.11	Fnip2	0.264881	0.00752997	0.101398	chr3	79455974	79567796	protein_coding	2.25047
ENSMUSG00000016028.10	Celsr1	0.402978	0.00756918	0.101717	chr15	85898929	86033777	protein_coding	0.936244
ENSMUSG00000025950.16	Idh1	0.253443	0.00757341	0.101717	chr1	65158616	65186500	protein_coding	13.7867
ENSMUSG00000097236.1	4831440E17Rik	0.921461	0.00756135	0.101717	chr5	25499067	25501541	lncRNA	1.03645
ENSMUSG00000028599.10	Tnfrsf1b	0.420291	0.0076011	0.102	chr4	145213463	145246870	protein_coding	1.38031
ENSMUSG00000008575.17	Nfib	0.246994	0.00764702	0.102453	chr4	82290173	82705750	protein_coding	7.67996
ENSMUSG00000096914.3	Galntl6	-0.298997	0.00764811	0.102453	chr8	57774052	58912640	protein_coding	3.79866
ENSMUSG00000035885.5	Cox8a	-0.238001	0.00767096	0.10267	chr19	7215153	7217616	protein_coding	619.616
ENSMUSG00000032115.14	Hyou1	0.187926	0.00772465	0.103225	chr9	44379490	44392369	protein_coding	13.5717
ENSMUSG00000036196.16	Slc26a8	-0.485253	0.0077258	0.103225	chr17	28637783	28690233	protein_coding	1.21089
ENSMUSG00000000489.7	Pdgfb	0.244209	0.00775672	0.103396	chr15	79995874	80014977	protein_coding	8.56353
ENSMUSG00000030322.12	Mbd4	0.369446	0.00775875	0.103396	chr6	115840697	115853371	protein_coding	1.30162
ENSMUSG00000059852.7	Kcng2	-0.620384	0.00775473	0.103396	chr18	80294546	80364254	protein_coding	1.70568
ENSMUSG00000046962.16	Zbtb21	0.230861	0.00776647	0.10341	chr16	97943357	97962622	protein_coding	2.76873
ENSMUSG00000036985.12	Zdhhc9	0.241379	0.00777982	0.103498	chrX	48171969	48208878	protein_coding	7.9625
ENSMUSG00000015095.12	Fbxw5	-0.161388	0.00779807	0.103652	chr2	25500750	25505471	protein_coding	29.6046
ENSMUSG00000063796.9	Slc22a8	-0.296875	0.0078248	0.103918	chr19	8591254	8611835	protein_coding	4.58189
ENSMUSG00000097428.1	AW047730	-0.359096	0.00784152	0.10402	chr3	88200623	88203481	lncRNA	4.08631
ENSMUSG00000100158.1	Gm28119	0.958561	0.00784602	0.10402	chr9	41581908	41582283	lncRNA	3.24301
ENSMUSG00000104283.1	Gm37459	-0.336468	0.00786179	0.10414	chr3	32939314	32983301	lncRNA	7.19231
ENSMUSG00000025213.11	Kazald1	-0.479039	0.00787559	0.104233	chr19	45075241	45079289	protein_coding	3.44518
ENSMUSG00000068615.4	Gjd2	-0.427679	0.0078825	0.104235	chr2	114009601	114013619	protein_coding	1.75499
ENSMUSG00000021823.10	Vcl	0.272678	0.00790656	0.10432	chr14	20929398	21033676	protein_coding	1.96042
ENSMUSG00000026278.14	Bok	-0.215074	0.00790917	0.10432	chr1	93685660	93695764	protein_coding	26.3068
ENSMUSG00000044573.16	Acp1	-0.208637	0.0079086	0.10432	chr12	30893326	30911589	protein_coding	14.3881
ENSMUSG00000019102.10	Aldh3a1	0.703748	0.00792567	0.104361	chr11	61207537	61218421	protein_coding	0.975707
ENSMUSG00000098129.1	Gm27040	0.94933	0.0079258	0.104361	chr7	123971046	123983454	lncRNA	2.25499
ENSMUSG00000030279.15	C2cd5	0.257773	0.00794242	0.104491	chr6	143010920	143100141	protein_coding	5.25879
ENSMUSG00000036333.11	Kidins220	0.200678	0.007958	0.104606	chr12	24974925	25063152	protein_coding	38.2813
ENSMUSG00000032413.12	Rasa2	0.232791	0.00797388	0.104637	chr9	96539300	96631617	protein_coding	2.26834
ENSMUSG00000038782.7	1700028J19Rik	-0.832144	0.00797127	0.104637	chr7	44229811	44246695	protein_coding	0.462161
ENSMUSG00000031428.11	Zcchc18	0.145507	0.00799849	0.104693	chrX	136993155	136998472	protein_coding	52.9036
ENSMUSG00000032491.14	Nradd	0.793967	0.00798751	0.104693	chr9	110621135	110624452	protein_coding	0.871715
ENSMUSG00000052229.5	Gpr17	0.269582	0.00799795	0.104693	chr18	31942997	31949636	protein_coding	10.0468
ENSMUSG00000063600.14	Egfem1	0.516014	0.00800706	0.104716	chr3	29082023	29691209	protein_coding	1.03322
ENSMUSG00000014599.10	Csf1	0.275959	0.00801436	0.104723	chr3	107741048	107760469	protein_coding	3.76107
ENSMUSG00000098221.1	Gm27030	-0.832445	0.00802692	0.104798	chr8	121654054	121654517	lncRNA	3.19901
ENSMUSG00000040721.9	Zfhx2	0.250604	0.00803429	0.104806	chr14	55060262	55092324	protein_coding	3.77291
ENSMUSG00000024921.17	Smarca2	0.213124	0.00804937	0.104914	chr19	26605050	26778322	protein_coding	20.127
ENSMUSG00000011148.14	Adssl1	-0.372715	0.0080734	0.105138	chr12	112620045	112641360	protein_coding	12.4356
ENSMUSG00000005892.4	Trh	0.817402	0.008082	0.105161	chr6	92242061	92244650	protein_coding	1.04075
ENSMUSG00000031885.14	Cbfb	0.226864	0.00811647	0.105432	chr8	105170674	105217989	protein_coding	7.16244
ENSMUSG00000039953.13	Clstn1	-0.170841	0.00811469	0.105432	chr4	149586468	149648899	protein_coding	349.337
ENSMUSG00000026740.12	Dnajc1	0.248408	0.00818877	0.106205	chr2	18195654	18392830	protein_coding	1.72067
ENSMUSG00000031216.13	Stard8	-0.471991	0.0081897	0.106205	chrX	99003248	99074728	protein_coding	4.75447
ENSMUSG00000027270.14	Lamp5	-0.992562	0.00821386	0.106413	chr2	136052239	136069917	protein_coding	30.8617
ENSMUSG00000027849.18	Syt6	0.602036	0.00823332	0.106413	chr3	103575231	103645569	protein_coding	8.27642
ENSMUSG00000039967.14	Zfp292	0.270883	0.00823103	0.106413	chr4	34803113	34882960	protein_coding	3.25414
ENSMUSG00000056258.9	Kcnq3	-0.256471	0.0082232	0.106413	chr15	65986387	66286642	protein_coding	12.3188
ENSMUSG00000020029.6	Nudt4	-0.241828	0.00827493	0.106558	chr10	95547007	95564146	protein_coding	52.5402
ENSMUSG00000024571.15	Gm16286	-0.198726	0.00827913	0.106558	chr18	80206765	80212741	protein_coding	22.5309
ENSMUSG00000032297.11	Celf6	0.327519	0.00826429	0.106558	chr9	59577917	59607292	protein_coding	5.37867
ENSMUSG00000054400.16	Cklf	0.449588	0.00827053	0.106558	chr8	104250861	104264938	protein_coding	0.645778
ENSMUSG00000085067.2	Gm15631	-0.341236	0.00826476	0.106558	chr6	105673064	105677581	lncRNA	4.41852
ENSMUSG00000045075.3	Gm9796	-0.659316	0.0083278	0.107096	chr11	95696894	95699143	lncRNA	1.05209
ENSMUSG00000031994.13	Adamts8	-0.445761	0.0083828	0.107713	chr9	30942562	30963838	protein_coding	0.894982
ENSMUSG00000006456.10	Rbm14	0.23165	0.00845036	0.108401	chr19	4800569	4811634	protein_coding	4.5563
ENSMUSG00000027612.7	Mmp24	0.228256	0.00844628	0.108401	chr2	155775342	155818366	protein_coding	7.88856
ENSMUSG00000019988.7	Nedd1	0.575386	0.00846522	0.108501	chr10	92684746	92722420	protein_coding	0.724061
ENSMUSG00000031633.4	Slc25a4	-0.193046	0.00848948	0.108564	chr8	46206797	46211284	protein_coding	233.887
ENSMUSG00000037815.7	Ctnna1	0.172113	0.0084826	0.108564	chr18	35118859	35254779	protein_coding	8.95482
ENSMUSG00000066415.4	Msl2	0.187902	0.00849126	0.108564	chr9	101074101	101104800	protein_coding	9.44183
ENSMUSG00000034684.12	Sema3f	0.432491	0.00858227	0.109637	chr9	107681500	107710475	protein_coding	1.45874
ENSMUSG00000040187.15	Arntl2	-0.346257	0.00863031	0.11016	chr6	146796055	146833529	protein_coding	1.79098
ENSMUSG00000032125.20	Robo4	-0.389878	0.00865311	0.110177	chr9	37401897	37415115	protein_coding	1.68104
ENSMUSG00000032333.6	Stoml1	-0.16901	0.00865228	0.110177	chr9	58253164	58262520	protein_coding	18.4868
ENSMUSG00000108325.1	Gm44898	-0.538834	0.00864815	0.110177	chr7	55275936	55278158	TEC	1.48441
ENSMUSG00000013698.12	Pea15a	0.239136	0.00866535	0.110242	chr1	172196728	172206804	protein_coding	113.136
ENSMUSG00000093436.6	Gm20646	-0.388167	0.00870836	0.110698	chr1	42694925	42744791	lncRNA	3.34432
ENSMUSG00000028480.14	Glipr2	0.549309	0.00876938	0.11103	chr4	43957401	43979118	protein_coding	1.10644
ENSMUSG00000062210.13	Tnfaip8	0.338007	0.00877045	0.11103	chr18	49979427	50107173	protein_coding	0.77974
ENSMUSG00000070601.5	Vmn2r84	-0.646805	0.0087666	0.11103	chr10	130377925	130394332	protein_coding	0.149788
ENSMUSG00000102976.6	Zc3h11a	0.431893	0.00876103	0.11103	chr1	133619862	133661380	protein_coding	1.31415
ENSMUSG00000019146.2	Cacng2	-0.221383	0.00878074	0.111041	chr15	77991748	78120028	protein_coding	20.0293
ENSMUSG00000023571.4	C1qtnf12	-0.37941	0.00879294	0.111041	chr4	155962318	155966629	protein_coding	7.95668
ENSMUSG00000029388.14	Eif2b1	-0.24766	0.00879282	0.111041	chr5	124570213	124579131	protein_coding	7.90505
ENSMUSG00000025612.5	Bach1	0.350665	0.0088124	0.111105	chr16	87698945	87733346	protein_coding	2.56237
ENSMUSG00000059820.14	Nkapd1	-0.222052	0.00880614	0.111105	chr9	50605240	50617464	protein_coding	3.20909
ENSMUSG00000024194.16	Cuta	-0.243442	0.00885082	0.111499	chr17	26933819	26939569	protein_coding	8.68496
ENSMUSG00000007656.13	Arpp19	-0.288699	0.00886302	0.111561	chr9	75037614	75060313	protein_coding	62.7979
ENSMUSG00000102742.1	Pcdhga11	0.325233	0.00889753	0.111904	chr18	37755731	37841873	protein_coding	1.61859
ENSMUSG00000029335.5	Bmp3	0.330754	0.00894204	0.112373	chr5	98854415	98884396	protein_coding	7.69202
ENSMUSG00000027864.9	Ptgfrn	-0.691004	0.00896336	0.112549	chr3	101040232	101110278	protein_coding	3.30445
ENSMUSG00000024068.8	Spast	0.190721	0.00899265	0.112825	chr17	74338987	74391115	protein_coding	9.58945
ENSMUSG00000022996.15	Wnt10b	-0.728832	0.0090129	0.112987	chr15	98770712	98778150	protein_coding	0.536229
ENSMUSG00000020134.13	Peli1	0.199861	0.00902062	0.112992	chr11	21091291	21150323	protein_coding	4.44058
ENSMUSG00000035735.10	Dagla	-0.156816	0.00905048	0.113182	chr19	10245265	10304877	protein_coding	25.6971
ENSMUSG00000045817.8	Zfp36l2	0.285369	0.0090491	0.113182	chr17	84183931	84187947	protein_coding	7.18603
ENSMUSG00000023345.17	Poc1a	-0.330041	0.00907292	0.113345	chr9	106281061	106350521	protein_coding	3.46178
ENSMUSG00000032114.9	Slc37a4	-0.256462	0.0090782	0.113345	chr9	44396852	44402968	protein_coding	6.81958
ENSMUSG00000064325.4	Hhip	0.56738	0.00910484	0.113586	chr8	79965851	80058006	protein_coding	0.978295
ENSMUSG00000075334.2	Rprm	0.656828	0.00914044	0.113938	chr2	54084093	54085552	protein_coding	67.4769
ENSMUSG00000020607.7	Fam84a	-0.408796	0.00918542	0.114406	chr12	14146830	14152054	protein_coding	15.7625
ENSMUSG00000026509.15	Capn2	-0.1864	0.00922021	0.114747	chr1	182467260	182517608	protein_coding	9.4806
ENSMUSG00000025933.15	Tmem14a	-0.27532	0.00929194	0.115546	chr1	21218575	21230167	protein_coding	24.4619
ENSMUSG00000006763.14	Saal1	0.29741	0.00936675	0.116383	chr7	46686108	46710680	protein_coding	1.24281
ENSMUSG00000045071.14	E130308A19Rik	0.326103	0.00938233	0.116389	chr4	59626211	59761439	protein_coding	0.844176
ENSMUSG00000067928.6	Zfp760	0.334691	0.00938226	0.116389	chr17	21707741	21725636	protein_coding	2.08492
ENSMUSG00000031816.15	Mthfsd	-0.251183	0.00941983	0.116761	chr8	121091628	121108392	protein_coding	4.02052
ENSMUSG00000031565.18	Fgfr1	0.190911	0.00946936	0.11728	chr8	25513654	25575718	protein_coding	6.07324
ENSMUSG00000097904.1	Gm26711	1.16775	0.00952297	0.11785	chr5	110385835	110388073	lncRNA	0.479433
ENSMUSG00000048387.8	Osr1	0.60383	0.00958063	0.118468	chr12	9570116	9581500	protein_coding	1.09956
ENSMUSG00000050310.9	Rictor	0.254167	0.00961124	0.11867	chr15	6708379	6800401	protein_coding	3.34302
ENSMUSG00000059839.9	Zfp874b	0.293621	0.00961811	0.11867	chr13	67471513	67484258	protein_coding	2.65523
ENSMUSG00000117310.1	Ptp4a1	0.651968	0.00961998	0.11867	chr1	30940302	30949770	protein_coding	0.14098
ENSMUSG00000041205.8	Map6d1	-0.256769	0.00971517	0.119748	chr16	20233303	20241358	protein_coding	14.928
ENSMUSG00000025855.13	Prkar1b	-0.215446	0.00972389	0.11976	chr5	139017306	139150001	protein_coding	257.506
ENSMUSG00000024095.15	Hnrnpll	0.183104	0.00973975	0.11986	chr17	80029487	80062334	protein_coding	5.62842
ENSMUSG00000024256.7	Adcyap1	-0.652741	0.00976214	0.120039	chr17	93199017	93206537	protein_coding	6.13116
ENSMUSG00000000202.9	Btbd17	-0.29984	0.00984947	0.120251	chr11	114791217	114795945	protein_coding	7.77573
ENSMUSG00000005897.14	Nr2c1	0.309473	0.00982138	0.120251	chr10	94148023	94197211	protein_coding	2.11831
ENSMUSG00000017390.15	Aldoc	-0.183829	0.00982452	0.120251	chr11	78322968	78327781	protein_coding	239.414
ENSMUSG00000030711.16	Sult1a1	-0.414069	0.00979635	0.120251	chr7	126672865	126676432	protein_coding	2.84359
ENSMUSG00000031647.10	Mfap3l	-0.203234	0.00983897	0.120251	chr8	60632827	60676729	protein_coding	9.79609
ENSMUSG00000038290.15	Smg6	0.185461	0.00981453	0.120251	chr11	74925823	75164448	protein_coding	4.95055
ENSMUSG00000038702.6	Dsel	0.266566	0.00984504	0.120251	chr1	111858702	111864918	protein_coding	3.50737
ENSMUSG00000047193.16	Dync2h1	0.280125	0.00982435	0.120251	chr9	6928503	7184446	protein_coding	1.72833
ENSMUSG00000085873.1	Ttc39aos1	-0.721722	0.00984146	0.120251	chr4	109403794	109406155	lncRNA	1.5758
ENSMUSG00000022351.14	Sqle	0.218065	0.00987778	0.120406	chr15	59315077	59331192	protein_coding	13.9123
ENSMUSG00000046671.18	Mtfr1l	-0.159629	0.00987729	0.120406	chr4	134525550	134535387	protein_coding	9.38432
ENSMUSG00000036779.12	Tent4b	0.182208	0.00990403	0.120631	chr8	88199213	88259722	protein_coding	9.93832
ENSMUSG00000043631.8	Ecm2	0.459501	0.00992976	0.120849	chr13	49504810	49532789	protein_coding	0.667359
ENSMUSG00000047787.8	Flrt1	0.240712	0.00998949	0.12148	chr19	7092001	7105729	protein_coding	6.64981
ENSMUSG00000032050.17	Rdx	0.195796	0.0100016	0.121532	chr9	52047173	52088735	protein_coding	17.4942
ENSMUSG00000009621.18	Vav2	0.269813	0.0100176	0.121534	chr2	27262104	27427033	protein_coding	2.27213
ENSMUSG00000074649.6	BC029722	-0.204557	0.0100119	0.121534	chr2	155817730	155819426	protein_coding	20.8499
ENSMUSG00000029169.11	Dhx15	0.161713	0.0100846	0.122251	chr5	52150203	52190514	protein_coding	8.3265
ENSMUSG00000062202.14	Btbd9	0.167004	0.0100925	0.122251	chr17	30215524	30576488	protein_coding	3.49646
ENSMUSG00000027669.14	Gnb4	0.244856	0.010108	0.122342	chr3	32580332	32616585	protein_coding	2.47995
ENSMUSG00000038025.8	Phf2	0.192699	0.0101331	0.122551	chr13	48801750	48871119	protein_coding	9.33546
ENSMUSG00000042501.12	Cpa6	0.963079	0.0101615	0.122751	chr1	10324720	10719945	protein_coding	0.127944
ENSMUSG00000078591.1	Hs3st4	0.566269	0.0101656	0.122751	chr7	123982869	124398989	protein_coding	37.1612
ENSMUSG00000026185.8	Igfbp5	0.360852	0.010188	0.122925	chr1	72857932	72874884	protein_coding	22.2999
ENSMUSG00000001847.14	Rac1	0.112235	0.0102197	0.123212	chr5	143503634	143528036	protein_coding	51.7249
ENSMUSG00000026355.11	Mcm6	0.37683	0.010295	0.123925	chr1	128331590	128359664	protein_coding	1.38239
ENSMUSG00000027603.15	Ggt7	-0.167132	0.0102924	0.123925	chr2	155490379	155518237	protein_coding	38.8522
ENSMUSG00000049470.13	Aff4	0.247871	0.0103191	0.124118	chr11	53350833	53421830	protein_coding	11.7894
ENSMUSG00000063760.9	Rnf217	0.267074	0.0103823	0.124782	chr10	31493193	31609184	protein_coding	2.7889
ENSMUSG00000028176.12	Lrrc7	0.283957	0.0104018	0.124919	chr3	158082891	158562221	protein_coding	6.08504
ENSMUSG00000026940.3	Ccdc183	-0.565724	0.0104113	0.124935	chr2	25608635	25617678	protein_coding	0.792689
ENSMUSG00000042650.3	Alkbh5	0.181064	0.0104303	0.125066	chr11	60536381	60558512	protein_coding	10.6729
ENSMUSG00000034875.5	Nudt19	-0.167905	0.0104591	0.125315	chr7	35547185	35556304	protein_coding	18.1305
ENSMUSG00000073418.4	C4b	0.99998	0.0104677	0.12532	chr17	34728380	34743882	protein_coding	1.89332
ENSMUSG00000030527.15	Crtc3	0.261258	0.0104758	0.12532	chr7	80586627	80688877	protein_coding	1.88174
ENSMUSG00000005237.14	Dnah2	0.617229	0.0104872	0.125359	chr11	69420809	69549110	protein_coding	0.242705
ENSMUSG00000033161.10	Atp1a1	-0.320502	0.0105209	0.125665	chr3	101576219	101604684	protein_coding	167.417
ENSMUSG00000029754.13	Dlx6	-0.437723	0.0105319	0.125699	chr6	6863334	6868568	protein_coding	1.97932
ENSMUSG00000027712.13	Anxa5	-0.272288	0.0105737	0.1261	chr3	36448923	36475894	protein_coding	21.6596
ENSMUSG00000048814.10	Lonrf2	0.207238	0.0105914	0.126214	chr1	38793645	38836711	protein_coding	24.4616
ENSMUSG00000020436.17	Gabrg2	-0.279038	0.0106471	0.126779	chr11	41910203	42000857	protein_coding	22.6436
ENSMUSG00000001228.14	Uhrf1	1.14109	0.0106662	0.126811	chr17	56303321	56323486	protein_coding	0.209118
ENSMUSG00000032018.14	Sc5d	0.17053	0.0106581	0.126811	chr9	42251595	42264256	protein_coding	18.6384
ENSMUSG00000024170.15	Telo2	0.306278	0.0106787	0.126862	chr17	25099570	25115967	protein_coding	3.05933
ENSMUSG00000037315.15	Jade3	0.316872	0.0107501	0.127318	chrX	20425688	20519939	protein_coding	1.87575
ENSMUSG00000040209.12	Zfp704	0.248707	0.0107393	0.127318	chr3	9427020	9610085	protein_coding	4.29127
ENSMUSG00000042992.15	Borcs5	-0.203409	0.0107263	0.127318	chr6	134639510	134711187	protein_coding	11.4861
ENSMUSG00000062098.11	Btbd3	-0.366266	0.0107437	0.127318	chr2	138256565	138589292	protein_coding	22.372
ENSMUSG00000022141.7	Nipbl	0.203047	0.0107707	0.127464	chr15	8290617	8444463	protein_coding	5.09002
ENSMUSG00000056014.15	A430033K04Rik	0.310083	0.010825	0.128009	chr5	138622859	138652414	protein_coding	2.75941
ENSMUSG00000031827.13	Cotl1	0.253407	0.0108555	0.128254	chr8	119809222	119840544	protein_coding	34.3682
ENSMUSG00000036067.12	Slc2a6	-0.249434	0.0108623	0.128254	chr2	27021363	27027998	protein_coding	9.91021
ENSMUSG00000039891.6	Txlnb	0.586184	0.0108775	0.128334	chr10	17796226	17845665	protein_coding	0.390469
ENSMUSG00000020949.9	Fkbp3	-0.172563	0.0109076	0.128506	chr12	65062424	65074007	protein_coding	9.93896
ENSMUSG00000030351.5	Tspan11	-1.19614	0.0109348	0.128506	chr6	127887589	127953977	protein_coding	0.248747
ENSMUSG00000038534.18	Osbpl7	0.252337	0.0109503	0.128506	chr11	97050628	97068904	protein_coding	2.80392
ENSMUSG00000041571.9	Selenow	-0.22249	0.0109411	0.128506	chr7	15917208	15922402	protein_coding	830.425
ENSMUSG00000048379.9	Socs4	0.241349	0.0109334	0.128506	chr14	47276931	47296102	protein_coding	2.31576
ENSMUSG00000088818.1	Gm22389	0.725488	0.0109239	0.128506	chr18	16033746	16034046	misc_RNA	5.25263
ENSMUSG00000097842.2	9330104G04Rik	-0.393911	0.0109498	0.128506	chr7	16871347	16874886	lncRNA	1.87825
ENSMUSG00000032330.7	Cox7a2	-0.220437	0.0110399	0.129459	chr9	79755361	79759878	protein_coding	112.005
ENSMUSG00000011877.13	Git1	-0.185128	0.011055	0.129538	chr11	77493562	77507786	protein_coding	106.393
ENSMUSG00000019850.11	Tnfaip3	0.370977	0.0110728	0.129647	chr10	19000910	19015657	protein_coding	0.738586
ENSMUSG00000021991.9	Cacna2d3	-0.327766	0.0111204	0.130106	chr14	28904943	29721864	protein_coding	6.6962
ENSMUSG00000039539.13	Sgcz	-0.585033	0.0111551	0.130413	chr8	37522298	38661508	protein_coding	0.861424
ENSMUSG00000066189.9	Cacng3	-0.359117	0.0112036	0.130882	chr7	122670492	122769393	protein_coding	36.3602
ENSMUSG00000038065.13	Mturn	0.232534	0.0112296	0.131085	chr6	54681624	54703851	protein_coding	31.5882
ENSMUSG00000024670.17	Cd6	-0.677149	0.011268	0.131335	chr19	10789341	10830058	protein_coding	0.339172
ENSMUSG00000031398.13	Plxna3	0.337449	0.0112622	0.131335	chrX	74329066	74344689	protein_coding	3.7753
ENSMUSG00000032417.10	Rwdd2a	0.260328	0.0113397	0.131972	chr9	86571991	86574899	protein_coding	13.3865
ENSMUSG00000047656.9	Trpt1	-0.342964	0.0113322	0.131972	chr19	6996131	6999046	protein_coding	6.74248
ENSMUSG00000024174.9	Pot1b	0.420702	0.0113541	0.13204	chr17	55651951	55712628	protein_coding	1.10494
ENSMUSG00000029442.18	Wdr66	0.453808	0.0113816	0.13216	chr5	123252102	123327484	protein_coding	0.887622
ENSMUSG00000039096.10	Rsad1	-0.256536	0.0113803	0.13216	chr11	94539798	94549255	protein_coding	4.20592
ENSMUSG00000030123.15	Plxnd1	-0.897484	0.01145	0.132854	chr6	115954811	115995005	protein_coding	6.1318
ENSMUSG00000026923.15	Notch1	0.238493	0.0114695	0.132981	chr2	26457903	26516663	protein_coding	1.94289
ENSMUSG00000052387.16	Trpm3	-0.261116	0.0114835	0.133043	chr19	22139046	22995410	protein_coding	1.6448
ENSMUSG00000026158.11	Ogfrl1	0.194467	0.0114958	0.133085	chr1	23366424	23397772	protein_coding	25.4119
ENSMUSG00000019179.10	Mdh2	-0.170027	0.0115046	0.133088	chr5	135778480	135790398	protein_coding	63.0301
ENSMUSG00000020908.14	Myh3	0.377	0.0115584	0.13341	chr11	67078300	67102291	protein_coding	1.31997
ENSMUSG00000061013.6	Mkx	-0.282589	0.0115435	0.13341	chr18	6934518	7004780	protein_coding	5.97784
ENSMUSG00000116056.1	Gm4544	-0.673651	0.0115524	0.13341	chr15	102657111	102660468	lncRNA	1.60708
ENSMUSG00000032946.16	Rasgrp2	-0.289875	0.0115992	0.133681	chr19	6399340	6415216	protein_coding	1.3333
ENSMUSG00000064372.1	mt-Tp	-0.294418	0.0115985	0.133681	chrM	15356	15422	Mt_tRNA	911.699
ENSMUSG00000027162.7	Lin7c	0.192163	0.0116261	0.133813	chr2	109890853	109901003	protein_coding	15.7622
ENSMUSG00000040675.17	Mthfd1l	-0.267289	0.0116367	0.133813	chr10	3973118	4167081	protein_coding	2.57088
ENSMUSG00000041423.16	Paqr6	0.511503	0.0116341	0.133813	chr3	88364584	88368541	protein_coding	2.12492
ENSMUSG00000035513.19	Ntng2	-0.241047	0.0116495	0.133861	chr2	29194541	29253005	protein_coding	8.83848
ENSMUSG00000021219.16	Rgs6	-0.241214	0.0116646	0.133882	chr12	82588292	83162056	protein_coding	5.96699
ENSMUSG00000075585.3	6330403L08Rik	-0.229841	0.0116687	0.133882	chr5	138995056	139000577	lncRNA	6.66837
ENSMUSG00000005506.16	Celf1	0.172647	0.0116937	0.133967	chr2	90940382	91019497	protein_coding	22.8872
ENSMUSG00000021635.14	Rad17	0.253947	0.0117571	0.133967	chr13	100617164	100651051	protein_coding	1.54722
ENSMUSG00000021721.5	Htr1a	-0.290918	0.0117152	0.133967	chr13	105443639	105448122	protein_coding	3.83959
ENSMUSG00000024292.15	Cyp4f14	-0.325591	0.0117385	0.133967	chr17	32905070	32917342	protein_coding	3.22491
ENSMUSG00000024962.13	Vegfb	-0.175745	0.0117629	0.133967	chr19	6982473	6987651	protein_coding	40.2185
ENSMUSG00000024981.6	Acsl5	-0.272136	0.0116921	0.133967	chr19	55251938	55297720	protein_coding	11.7706
ENSMUSG00000027498.14	Cstf1	-0.203836	0.0117461	0.133967	chr2	172370681	172382448	protein_coding	6.19537
ENSMUSG00000031290.14	Lrch2	0.229656	0.011718	0.133967	chrX	147470375	147554081	protein_coding	3.00761
ENSMUSG00000074001.3	Klhl40	-0.364777	0.0117294	0.133967	chr9	121777607	121783818	protein_coding	2.41424
ENSMUSG00000078684.8	5830417I10Rik	0.331675	0.0117568	0.133967	chr3	88775216	88825587	unprocessed_pseudogene	1.78492
ENSMUSG00000024248.14	Cox7a2l	-0.147631	0.0118339	0.134676	chr17	83501918	83517330	protein_coding	76.6493
ENSMUSG00000066036.14	Ubr4	0.214744	0.011859	0.134862	chr4	139352609	139489588	protein_coding	11.0973
ENSMUSG00000020231.15	Dip2a	0.327064	0.0118965	0.135189	chr10	76259429	76345291	protein_coding	12.792
ENSMUSG00000022935.16	Grik1	0.358609	0.0119311	0.135405	chr16	87895900	88290265	protein_coding	2.26116
ENSMUSG00000031842.14	Pde4c	-0.417381	0.0119418	0.135405	chr8	70723720	70751186	protein_coding	0.915724
ENSMUSG00000081683.5	Fzd10	-0.978327	0.0119383	0.135405	chr5	128600844	128604093	protein_coding	0.295617
ENSMUSG00000095930.1	Nim1k	-0.198235	0.011979	0.135727	chr13	119710094	119755882	protein_coding	2.97398
ENSMUSG00000047363.4	Cstad	-0.567521	0.0119885	0.135735	chr2	30595040	30608943	protein_coding	1.78211
ENSMUSG00000042380.8	Smim12	-0.256697	0.0120064	0.135738	chr4	127243784	127247809	protein_coding	29.1083
ENSMUSG00000072964.14	Bhlhb9	0.189351	0.0120015	0.135738	chrX	135797594	135891081	protein_coding	10.3724
ENSMUSG00000019054.13	Fis1	-0.173247	0.012038	0.135897	chr5	136953275	136966234	protein_coding	61.3539
ENSMUSG00000066306.13	Numa1	0.186884	0.0120355	0.135897	chr7	101934111	102014964	protein_coding	12.1288
ENSMUSG00000054893.15	Zfp667	0.253556	0.0120483	0.135914	chr7	6286579	6307883	protein_coding	2.89811
ENSMUSG00000030785.8	Cox6a2	-0.408971	0.0120586	0.13593	chr7	128205435	128206387	protein_coding	8.39476
ENSMUSG00000026806.15	Ddx31	0.389053	0.0120942	0.136232	chr2	28840406	28905571	protein_coding	1.45242
ENSMUSG00000067424.13	Zfp563	0.249144	0.0121383	0.136588	chr17	33089310	33110705	protein_coding	2.30041
ENSMUSG00000071654.6	Uqcc3	-0.272338	0.0121435	0.136588	chr19	8880014	8880923	protein_coding	18.2605
ENSMUSG00000029394.11	Cdk2ap1	-0.291578	0.0121856	0.136931	chr5	124345417	124363082	protein_coding	27.2329
ENSMUSG00000102305.1	Gm38192	-0.661468	0.0121917	0.136931	chr9	73024293	73026139	TEC	1.13446
ENSMUSG00000020599.13	Rgs9	0.387746	0.0122367	0.137336	chr11	109225355	109298129	protein_coding	3.62638
ENSMUSG00000000552.10	Zfp385a	-0.176628	0.0122556	0.137448	chr15	103313895	103340093	protein_coding	31.669
ENSMUSG00000014313.15	Cox6c	-0.187847	0.0123114	0.137895	chr15	35925886	35938246	protein_coding	56.7671
ENSMUSG00000041879.13	Ipo9	-0.154772	0.0123133	0.137895	chr1	135382312	135430499	protein_coding	21.4868
ENSMUSG00000097146.1	Gm4211	-0.754685	0.0123344	0.138031	chr13	80957665	80963730	lncRNA	0.531283
ENSMUSG00000040265.16	Dnm3	0.258715	0.0123512	0.138118	chr1	161982453	162478034	protein_coding	6.00901
ENSMUSG00000114019.1	Gm47155	-0.288739	0.0123873	0.138422	chr13	93410783	93412957	TEC	11.6781
ENSMUSG00000074896.3	Ifit3	-0.437009	0.0124234	0.138725	chr19	34583531	34588731	protein_coding	3.19823
ENSMUSG00000034639.7	Setmar	-0.387489	0.0124443	0.138858	chr6	108065045	108077122	protein_coding	2.5042
ENSMUSG00000021868.7	Ppif	-0.218614	0.0124542	0.138868	chr14	25694154	25700468	protein_coding	4.09091
ENSMUSG00000064340.1	mt-Tl1	-0.323199	0.0124668	0.138908	chrM	2676	2750	Mt_tRNA	128.353
ENSMUSG00000085007.2	Gm11549	-0.284788	0.012482	0.138977	chr3	36515057	36521813	protein_coding	14.9911
ENSMUSG00000045193.13	Cirbp	-0.183841	0.0125398	0.13952	chr10	80165985	80172786	protein_coding	25.3988
ENSMUSG00000035245.12	Eogt	-0.201326	0.0125541	0.139579	chr6	97110024	97149182	protein_coding	6.45643
ENSMUSG00000019647.16	Sema6a	0.22799	0.0126065	0.139805	chr18	47235598	47368870	protein_coding	4.04969
ENSMUSG00000020640.10	Itsn2	0.234695	0.0126054	0.139805	chr12	4592638	4713962	protein_coding	4.92035
ENSMUSG00000026192.13	Atic	0.184352	0.0126107	0.139805	chr1	71557150	71579631	protein_coding	3.40861
ENSMUSG00000039841.14	Zfp800	0.317344	0.0125863	0.139805	chr6	28239927	28398005	protein_coding	2.10566
ENSMUSG00000004099.16	Dnmt1	0.165106	0.0126361	0.139985	chr9	20907209	20959888	protein_coding	7.86965
ENSMUSG00000071172.13	Srsf3	0.134807	0.0126682	0.140241	chr17	29032628	29043373	protein_coding	14.351
ENSMUSG00000091243.2	Vgll3	-0.548256	0.0126957	0.140445	chr16	65815257	65866368	protein_coding	0.453307
ENSMUSG00000022231.10	Sema5a	0.600966	0.0127302	0.140695	chr15	32244810	32696341	protein_coding	4.6342
ENSMUSG00000035390.16	Brsk1	-0.161806	0.0127366	0.140695	chr7	4690604	4715997	protein_coding	88.0064
ENSMUSG00000029061.2	Mmp23	0.652731	0.0128032	0.141229	chr4	155650655	155653384	protein_coding	0.639379
ENSMUSG00000051811.14	Cox6b2	0.871816	0.0127966	0.141229	chr7	4751792	4753094	protein_coding	1.00633
ENSMUSG00000025366.8	Esyt1	-0.32692	0.0128667	0.141828	chr10	128509965	128525871	protein_coding	1.51172
ENSMUSG00000036598.4	Ccdc113	-0.680958	0.0128937	0.141922	chr8	95534085	95558890	protein_coding	1.6376
ENSMUSG00000059363.10	Fxn	0.423075	0.0128912	0.141922	chr19	24261453	24280605	protein_coding	2.06011
ENSMUSG00000020140.15	Lgr5	-0.62069	0.0129053	0.14195	chr10	115450311	115587780	protein_coding	0.275851
ENSMUSG00000009734.18	Pou6f2	-0.502848	0.0129437	0.142258	chr13	18121098	18397686	protein_coding	0.552432
ENSMUSG00000036052.14	Dnajb5	0.169657	0.0129703	0.142258	chr4	42949814	42959425	protein_coding	22.8585
ENSMUSG00000039481.5	Nrtn	-0.640576	0.0129699	0.142258	chr17	56751325	56757530	protein_coding	1.61475
ENSMUSG00000075511.9	1700001L05Rik	-0.557248	0.012957	0.142258	chr15	83353847	83367282	lncRNA	0.575723
ENSMUSG00000017740.17	Slc12a5	-0.199754	0.0130231	0.142456	chr2	164960802	164999731	protein_coding	78.6921
ENSMUSG00000032777.9	Gtf3c1	0.20074	0.0130252	0.142456	chr7	125640954	125707780	protein_coding	10.8516
ENSMUSG00000059401.13	Mamld1	0.230214	0.0130194	0.142456	chrX	71050256	71156056	protein_coding	6.35648
ENSMUSG00000081225.3	Cyp2j12	0.86237	0.013023	0.142456	chr4	96099318	96141152	protein_coding	1.34346
ENSMUSG00000035357.16	Pdzrn3	-0.791521	0.0130449	0.14257	chr6	101149609	101377897	protein_coding	2.67141
ENSMUSG00000004328.15	Hif3a	-0.456529	0.0130807	0.142686	chr7	17031507	17062427	protein_coding	0.848048
ENSMUSG00000025068.8	Gsto1	-0.228935	0.0130714	0.142686	chr19	47854970	47864790	protein_coding	10.5953
ENSMUSG00000037685.15	Atp8a1	0.16686	0.0130833	0.142686	chr5	67618140	67847434	protein_coding	16.5729
ENSMUSG00000001119.7	Col6a1	0.742155	0.0131474	0.142981	chr10	76708792	76726168	protein_coding	36.0374
ENSMUSG00000026656.15	Fcgr2b	0.568665	0.0131431	0.142981	chr1	170958617	170976547	protein_coding	0.598072
ENSMUSG00000028382.15	Ptbp3	0.26138	0.0131215	0.142981	chr4	59471868	59549364	protein_coding	2.94703
ENSMUSG00000075254.12	Heg1	-0.288693	0.0131338	0.142981	chr16	33684370	33771576	protein_coding	2.67764
ENSMUSG00000111325.1	Gm47140	-0.675685	0.0131589	0.143006	chr9	122847019	122848418	lncRNA	1.32937
ENSMUSG00000024008.16	Cpne5	-0.311183	0.0131752	0.143024	chr17	29155556	29238167	protein_coding	6.524
ENSMUSG00000044150.12	Bclaf3	0.362415	0.0131791	0.143024	chrX	159526688	159593081	protein_coding	1.6253
ENSMUSG00000024176.10	Sox8	0.220193	0.013196	0.143107	chr17	25565892	25570686	protein_coding	12.8834
ENSMUSG00000030584.14	Dpf1	0.165321	0.0132747	0.143858	chr7	29303951	29318243	protein_coding	10.402
ENSMUSG00000020627.10	Klhl29	-0.175533	0.0133438	0.143945	chr12	5077472	5375682	protein_coding	11.0688
ENSMUSG00000023046.6	Igfbp6	-0.274161	0.0133572	0.143945	chr15	102144362	102149511	protein_coding	41.4819
ENSMUSG00000034706.16	Dnaic2	0.694101	0.0133103	0.143945	chr11	114727408	114757889	protein_coding	0.370515
ENSMUSG00000036295.5	Lrrn3	0.213602	0.0133533	0.143945	chr12	41451668	41486431	protein_coding	11.5604
ENSMUSG00000039911.13	Spsb1	0.378048	0.0133526	0.143945	chr4	149896283	149955043	protein_coding	5.46403
ENSMUSG00000090223.2	Pcp4	-0.321731	0.0133286	0.143945	chr16	96467606	96525793	protein_coding	82.7917
ENSMUSG00000092260.7	Zfp963	-0.61193	0.013343	0.143945	chr8	69741639	69749970	protein_coding	0.944656
ENSMUSG00000104348.1	Gm37691	-0.683976	0.0132978	0.143945	chr1	193281271	193283843	TEC	0.499103
ENSMUSG00000022744.12	Cldnd1	0.173815	0.0134658	0.145014	chr16	58727910	58734251	protein_coding	27.0674
ENSMUSG00000047139.9	Cd24a	0.57096	0.0134871	0.145141	chr10	43578284	43584265	protein_coding	1.89734
ENSMUSG00000000766.18	Oprm1	0.819619	0.0135119	0.145206	chr10	6758506	7038198	protein_coding	0.14666
ENSMUSG00000056367.14	Actr3b	-0.257188	0.0135116	0.145206	chr5	25759997	25850688	protein_coding	34.5109
ENSMUSG00000019370.10	Calm3	-0.171859	0.0135366	0.145371	chr7	16915379	16924114	protein_coding	689.414
ENSMUSG00000020804.12	Aanat	-0.736191	0.0135527	0.145442	chr11	116586432	116597680	protein_coding	0.73413
ENSMUSG00000075592.10	Nynrin	0.576868	0.0135667	0.145491	chr14	55854010	55874736	protein_coding	0.507993
ENSMUSG00000020811.16	Wscd1	0.277184	0.0135829	0.145563	chr11	71749920	71789647	protein_coding	18.8113
ENSMUSG00000028541.14	B4galt2	-0.252629	0.0136151	0.145605	chr4	117869260	117883487	protein_coding	16.9171
ENSMUSG00000029456.12	Acad10	-0.390687	0.0136122	0.145605	chr5	121621026	121660514	protein_coding	0.814767
ENSMUSG00000073532.3	Gm7276	-0.551204	0.0136085	0.145605	chr18	77184269	77186363	lncRNA	1.61862
ENSMUSG00000117356.1	Gm46633	-0.499467	0.0136878	0.146281	chr18	7004963	7006405	lncRNA	2.38453
ENSMUSG00000021892.14	Sh3bp5	0.162741	0.0137188	0.14641	chr14	31359880	31436078	protein_coding	16.9048
ENSMUSG00000025892.16	Gria4	-0.19782	0.0137113	0.14641	chr9	4417896	4796234	protein_coding	14.7245
ENSMUSG00000004945.15	Tmem242	-0.185013	0.0137601	0.146749	chr17	5410870	5440259	protein_coding	22.0668
ENSMUSG00000040687.16	Madd	0.190636	0.0138022	0.147097	chr2	91137360	91183837	protein_coding	31.3452
ENSMUSG00000067924.4	Rtl8b	-0.204123	0.0138126	0.147106	chrX	53669177	53670408	protein_coding	54.7102
ENSMUSG00000004415.15	Col26a1	-0.445903	0.013858	0.147488	chr5	136741759	136883209	protein_coding	0.494814
ENSMUSG00000022883.11	Robo1	0.250594	0.0138812	0.147555	chr16	72308306	73046095	protein_coding	2.37316
ENSMUSG00000042567.20	Nek10	0.679716	0.0138931	0.147555	chr14	14803415	15012059	protein_coding	0.236104
ENSMUSG00000049532.11	Sall2	0.171254	0.0138904	0.147555	chr14	52311172	52328762	protein_coding	8.96499
ENSMUSG00000039774.12	Galnt12	-0.68347	0.0139123	0.147658	chr4	47091909	47123070	protein_coding	0.694913
ENSMUSG00000038028.9	Tigar	-0.225087	0.0139673	0.148139	chr6	127085116	127109557	protein_coding	11.0493
ENSMUSG00000037892.13	Pcdh18	0.32297	0.013996	0.148343	chr3	49743296	49757325	protein_coding	1.29367
ENSMUSG00000043461.13	Sptssb	-0.857317	0.0140188	0.148419	chr3	69819542	69859940	protein_coding	0.994016
ENSMUSG00000059540.15	Tcea2	-0.254612	0.0140225	0.148419	chr2	181680310	181688071	protein_coding	14.9613
ENSMUSG00000024660.9	Incenp	-0.221578	0.0141003	0.149124	chr19	9872296	9899551	protein_coding	4.074
ENSMUSG00000025958.14	Creb1	0.204486	0.0141084	0.149124	chr1	64532645	64604548	protein_coding	3.89512
ENSMUSG00000041075.8	Fzd7	0.375082	0.0141297	0.149247	chr1	59482424	59486955	protein_coding	1.20923
ENSMUSG00000039714.9	Cplx3	0.815783	0.0141547	0.149408	chr9	57599992	57606281	protein_coding	7.90804
ENSMUSG00000037463.14	Fbxo27	-0.257646	0.0141929	0.149513	chr7	28692849	28699338	protein_coding	3.6877
ENSMUSG00000053199.13	Arhgap20	-0.263435	0.0141936	0.149513	chr9	51765337	51853856	protein_coding	5.67666
ENSMUSG00000118219.1	AC124108.1	-0.37159	0.0141829	0.149513	chr1	132191457	132209546	protein_coding	1.22812
ENSMUSG00000022477.13	Aco2	-0.108852	0.0142203	0.149692	chr15	81872309	81915133	protein_coding	93.6046
ENSMUSG00000020321.15	Mdh1	-0.209784	0.0143269	0.150711	chr11	21556787	21572367	protein_coding	234.572
ENSMUSG00000078994.9	Zfp429	-0.679919	0.0143414	0.150761	chr13	67387905	67399819	protein_coding	0.559601
ENSMUSG00000044197.8	Gpr146	-0.201639	0.0143776	0.151038	chr5	139377697	139396415	protein_coding	3.23273
ENSMUSG00000087516.7	Tbx3os1	-0.582377	0.0144023	0.151195	chr5	119570130	119671365	lncRNA	0.59159
ENSMUSG00000014773.13	Dll1	0.473321	0.0144137	0.151212	chr17	15367354	15376872	protein_coding	0.690288
ENSMUSG00000021303.14	Gng4	0.196967	0.0144453	0.151337	chr13	13784059	13827896	protein_coding	11.5069
ENSMUSG00000059022.14	Kcp	-0.575098	0.014439	0.151337	chr6	29473162	29507952	protein_coding	0.31376
ENSMUSG00000026496.11	Parp1	-0.152928	0.0144575	0.151362	chr1	180568924	180601254	protein_coding	12.96
ENSMUSG00000015083.11	C8g	-0.510296	0.0144949	0.151549	chr2	25498651	25501719	protein_coding	1.69964
ENSMUSG00000034789.8	Rab24	-0.246921	0.0144937	0.151549	chr13	55319743	55321946	protein_coding	9.77035
ENSMUSG00000019818.15	Cd164	0.175004	0.0145205	0.151666	chr10	41519414	41531048	protein_coding	14.2801
ENSMUSG00000030590.15	Fam98c	-0.29857	0.0145258	0.151666	chr7	29152510	29156234	protein_coding	4.3923
ENSMUSG00000055531.12	Cpsf6	0.227729	0.0145457	0.151771	chr10	117344673	117380015	protein_coding	8.84585
ENSMUSG00000033006.10	Sox10	0.399114	0.014583	0.152057	chr15	79154908	79165240	protein_coding	16.5121
ENSMUSG00000027577.14	Chrna4	0.260359	0.0146001	0.152133	chr2	181018380	181043546	protein_coding	10.9473
ENSMUSG00000028211.11	Trp53inp1	0.293862	0.0146243	0.15218	chr4	11156431	11174379	protein_coding	2.23905
ENSMUSG00000029088.16	Kcnip4	-0.225415	0.0146211	0.15218	chr5	48389502	49524907	protein_coding	13.39
ENSMUSG00000034880.7	Mrpl34	-0.236217	0.0146481	0.152324	chr8	71464959	71465747	protein_coding	30.9972
ENSMUSG00000038916.7	Soga3	0.183076	0.0146686	0.152435	chr10	29143839	29199630	protein_coding	12.519
ENSMUSG00000008683.16	Rps15a	0.135733	0.0146866	0.152505	chr7	118104372	118116188	protein_coding	21.0498
ENSMUSG00000026970.16	Rbms1	-0.22693	0.0146951	0.152505	chr2	60750193	60963192	protein_coding	3.63844
ENSMUSG00000079022.10	Col22a1	-0.423115	0.0147158	0.152617	chr15	71795795	72034227	protein_coding	0.518411
ENSMUSG00000040481.17	Bptf	0.195664	0.0147406	0.152772	chr11	107033081	107132127	protein_coding	7.391
ENSMUSG00000075033.4	Nxpe3	-0.290478	0.0148742	0.154053	chr16	55839953	55895285	protein_coding	3.76347
ENSMUSG00000025410.10	Dctn2	-0.12186	0.0148963	0.154178	chr10	127266368	127281950	protein_coding	44.0395
ENSMUSG00000035653.16	Lrfn5	-0.269452	0.0149522	0.154632	chr12	61523150	61858342	protein_coding	5.95199
ENSMUSG00000060924.15	Csmd1	0.231022	0.0149602	0.154632	chr8	15892537	17535586	protein_coding	3.92396
ENSMUSG00000023885.9	Thbs2	0.385901	0.014974	0.154672	chr17	14665500	14694235	protein_coding	0.832632
ENSMUSG00000024952.13	Rps6ka4	-0.179772	0.0150161	0.155002	chr19	6829085	6840636	protein_coding	9.96332
ENSMUSG00000029699.13	Ssc4d	0.770738	0.0150283	0.155024	chr5	135960211	135974531	protein_coding	0.421549
ENSMUSG00000005125.13	Ndrg1	0.364759	0.0151666	0.155905	chr15	66929318	66969640	protein_coding	11.5543
ENSMUSG00000019841.15	Rev3l	0.278045	0.0151445	0.155905	chr10	39732118	39875211	protein_coding	2.60249
ENSMUSG00000020305.13	Asb3	0.301509	0.0151743	0.155905	chr11	30885416	31102704	protein_coding	2.2459
ENSMUSG00000023909.4	Paqr4	-0.173518	0.0151244	0.155905	chr17	23736186	23740867	protein_coding	18.0303
ENSMUSG00000032113.16	Chek1	0.798991	0.0151728	0.155905	chr9	36708482	36727065	protein_coding	0.22968
ENSMUSG00000048826.7	Dact2	-0.573002	0.0151843	0.155905	chr17	14195052	14204304	protein_coding	15.5403
ENSMUSG00000055926.2	Gm14137	0.513833	0.0151702	0.155905	chr2	119174509	119177575	protein_coding	0.810143
ENSMUSG00000022094.15	Slc39a14	-0.223269	0.0152071	0.155955	chr14	70303469	70351425	protein_coding	2.62938
ENSMUSG00000032293.8	Ireb2	0.208345	0.0152196	0.155955	chr9	54863789	54912530	protein_coding	6.12194
ENSMUSG00000090053.9	Palm2	0.349378	0.0152175	0.155955	chr4	57434247	57712016	protein_coding	2.96919
ENSMUSG00000032902.1	Slc16a1	0.266973	0.0152363	0.156023	chr3	104638668	104658462	protein_coding	8.22189
ENSMUSG00000032437.10	Stt3b	0.132453	0.0153429	0.156907	chr9	115242581	115310421	protein_coding	25.7112
ENSMUSG00000048856.9	Slc25a47	-0.482605	0.0153428	0.156907	chr12	108836046	108856815	protein_coding	1.00097
ENSMUSG00000039057.11	Myo16	-0.338091	0.015387	0.157253	chr8	10153911	10634742	protein_coding	3.37106
ENSMUSG00000072872.3	Rybp	0.292863	0.0154177	0.157463	chr6	100228565	100287485	protein_coding	4.18584
ENSMUSG00000007989.7	Fzd3	0.236932	0.0154313	0.157498	chr14	65192449	65262463	protein_coding	8.82032
ENSMUSG00000056972.6	Magel2	0.784826	0.015475	0.157838	chr7	62377010	62381640	protein_coding	0.290275
ENSMUSG00000041258.18	Zfp236	0.239198	0.015529	0.158285	chr18	82593593	82692883	protein_coding	4.73627
ENSMUSG00000106651.1	Gm42608	0.594681	0.0155675	0.158573	chr3	55517569	55519586	TEC	1.70851
ENSMUSG00000029781.7	Fkbp9	0.177616	0.0155891	0.158647	chr6	56832059	56879358	protein_coding	11.7057
ENSMUSG00000052040.10	Klf13	0.125729	0.0156057	0.158647	chr7	63886351	63938915	protein_coding	31.2182
ENSMUSG00000073433.11	Arhgdig	-0.193371	0.0156025	0.158647	chr17	26199183	26207786	protein_coding	51.0386
ENSMUSG00000025964.15	Adam23	-0.234606	0.015693	0.15943	chr1	63445891	63596276	protein_coding	8.63529
ENSMUSG00000052139.18	Babam2	-0.215287	0.0157706	0.160113	chr5	31697684	32084962	protein_coding	4.78344
ENSMUSG00000022843.17	Clcn2	-0.239134	0.0158426	0.160633	chr16	20702964	20717746	protein_coding	11.9923
ENSMUSG00000056579.18	Tug1	0.153705	0.0158325	0.160633	chr11	3639785	3649673	lncRNA	9.0196
ENSMUSG00000052299.9	Ltn1	0.200264	0.0158783	0.160889	chr16	87376651	87432612	protein_coding	6.8584
ENSMUSG00000016206.6	H2-M3	-0.519171	0.0159498	0.161209	chr17	37270220	37274484	protein_coding	2.06585
ENSMUSG00000021040.15	Slirp	-0.755582	0.0159516	0.161209	chr12	87443896	87452206	protein_coding	0.477522
ENSMUSG00000031278.12	Acsl4	0.209744	0.0159493	0.161209	chrX	142317993	142390535	protein_coding	15.9529
ENSMUSG00000054196.7	Cthrc1	-0.401164	0.0159504	0.161209	chr15	39076932	39087121	protein_coding	3.78157
ENSMUSG00000009035.15	Tmem184b	-0.154014	0.015977	0.161359	chr15	79360684	79403569	protein_coding	16.8044
ENSMUSG00000026696.15	Vamp4	0.174403	0.0160134	0.161622	chr1	162570515	162599084	protein_coding	19.4302
ENSMUSG00000022468.12	Endou	-1.17226	0.0160253	0.161635	chr15	97711015	97731339	protein_coding	0.296451
ENSMUSG00000029475.17	Kdm2b	0.299435	0.0160448	0.161727	chr5	122870665	122989823	protein_coding	1.74542
ENSMUSG00000022783.11	Spag6l	0.460619	0.0160838	0.162013	chr16	16753016	16829456	protein_coding	0.781923
ENSMUSG00000047793.13	Sned1	0.42122	0.0161249	0.162322	chr1	93235841	93301065	protein_coding	1.02708
ENSMUSG00000006494.11	Pdk1	0.198677	0.0161464	0.162422	chr2	71873224	71903858	protein_coding	8.86193
ENSMUSG00000019188.16	H13	0.172143	0.0161559	0.162422	chr2	152669461	152708670	protein_coding	6.17463
ENSMUSG00000031016.9	Wee1	-0.297522	0.0161771	0.162529	chr7	110122046	110143286	protein_coding	6.33172
ENSMUSG00000039179.13	Tekt5	-0.329967	0.0161974	0.162624	chr16	10357948	10395490	protein_coding	3.47032
ENSMUSG00000090667.2	Gm765	-1.07737	0.0162076	0.162624	chr6	98235708	98342754	protein_coding	0.252767
ENSMUSG00000010307.7	Tmem86a	-0.286185	0.0162484	0.162646	chr7	47050601	47054777	protein_coding	7.19113
ENSMUSG00000020482.4	Ccdc117	0.282764	0.0162582	0.162646	chr11	5528887	5542187	protein_coding	4.47983
ENSMUSG00000032940.16	Rbm11	-0.384757	0.0162624	0.162646	chr16	75592844	75602829	protein_coding	2.42195
ENSMUSG00000041459.15	Tardbp	0.184803	0.0162271	0.162646	chr4	148612382	148627019	protein_coding	19.1377
ENSMUSG00000115007.1	5830448L01Rik	-0.538884	0.0162501	0.162646	chr14	34672465	34673763	lncRNA	1.57551
ENSMUSG00000025272.16	Tro	0.213309	0.016326	0.163069	chrX	150645304	150657583	protein_coding	22.027
ENSMUSG00000031765.8	Mt1	-0.192494	0.0163253	0.163069	chr8	94179082	94180327	protein_coding	166.422
ENSMUSG00000039976.4	Tbc1d16	0.222142	0.0163397	0.163101	chr11	119143045	119228499	protein_coding	7.20957
ENSMUSG00000026024.14	Als2	0.216194	0.0163865	0.163357	chr1	59162926	59237231	protein_coding	3.59313
ENSMUSG00000030302.16	Atp2b2	-0.281282	0.0163798	0.163357	chr6	113743831	114042613	protein_coding	62.4008
ENSMUSG00000085071.1	Gm14066	-0.325068	0.0164004	0.16339	chr2	139256876	139677714	lncRNA	3.37376
ENSMUSG00000039497.8	Dse	0.444495	0.0164131	0.163411	chr10	34151393	34207715	protein_coding	0.727904
ENSMUSG00000032193.9	Ldlr	0.250769	0.0165258	0.164424	chr9	21723483	21749919	protein_coding	3.67747
ENSMUSG00000022342.6	Kcnv1	-0.268621	0.0165874	0.164501	chr15	45106284	45114920	protein_coding	17.87
ENSMUSG00000025534.17	Gusb	-0.220929	0.0165776	0.164501	chr5	129989011	130003049	protein_coding	3.1127
ENSMUSG00000027957.13	Slc35a3	0.236483	0.0165972	0.164501	chr3	116669470	116712831	protein_coding	1.57736
ENSMUSG00000034818.16	Celf5	0.192834	0.0165666	0.164501	chr10	81459227	81482709	protein_coding	42.8594
ENSMUSG00000049872.8	Calhm5	0.399012	0.0165743	0.164501	chr10	34087815	34096519	protein_coding	1.03218
ENSMUSG00000021994.15	Wnt5a	0.497656	0.0166175	0.164596	chr14	28504750	28527448	protein_coding	0.739449
ENSMUSG00000001946.14	Esam	-0.237363	0.0166602	0.164808	chr9	37528078	37538319	protein_coding	5.81132
ENSMUSG00000047412.16	Zbtb44	0.183994	0.0166537	0.164808	chr9	31030644	31075885	protein_coding	3.37942
ENSMUSG00000055373.8	Fut9	0.286347	0.0166842	0.16494	chr4	25609332	25800244	protein_coding	12.5951
ENSMUSG00000024750.11	Zfand5	-0.190502	0.0167206	0.16517	chr19	21272278	21286840	protein_coding	15.8871
ENSMUSG00000036863.12	Syde2	0.426424	0.0167289	0.16517	chr3	145987870	146021720	protein_coding	0.628492
ENSMUSG00000045098.19	Kmt5b	0.193255	0.0167807	0.165575	chr19	3767421	3818303	protein_coding	3.30839
ENSMUSG00000026469.14	Xpr1	0.17869	0.0167952	0.165613	chr1	155275701	155417415	protein_coding	7.45623
ENSMUSG00000060314.13	Zfp941	-0.236772	0.0168174	0.165725	chr7	140807449	140822178	protein_coding	5.65263
ENSMUSG00000087496.1	Gm13523	-0.92464	0.0168334	0.165777	chr2	32873755	32876001	lncRNA	1.83168
ENSMUSG00000041132.11	N4bp2l1	0.190677	0.0169094	0.166365	chr5	150571644	150597188	protein_coding	9.27318
ENSMUSG00000055202.11	Zfp811	0.292446	0.0169147	0.166365	chr17	32795676	32809931	protein_coding	3.03116
ENSMUSG00000021302.10	Ggps1	-0.162181	0.0169462	0.166569	chr13	14050659	14063488	protein_coding	10.4625
ENSMUSG00000032878.16	Ccdc85a	-0.238586	0.0169867	0.166861	chr11	28385685	28584324	protein_coding	8.12967
ENSMUSG00000049612.10	Omg	-0.202154	0.0170271	0.167152	chr11	79500982	79504084	protein_coding	48.6732
ENSMUSG00000018554.13	Ybx2	-0.49736	0.0170645	0.167306	chr11	69935796	69941605	protein_coding	3.11061
ENSMUSG00000074794.10	Arrdc3	0.327429	0.0170579	0.167306	chr13	80883384	80896042	protein_coding	6.35618
ENSMUSG00000046561.9	Arsj	0.727689	0.0170758	0.16731	chr3	126363684	126440375	protein_coding	0.449503
ENSMUSG00000063060.6	Sox7	-0.58614	0.0170915	0.167358	chr14	63943673	63950732	protein_coding	0.586921
ENSMUSG00000056054.9	S100a8	3.04084	0.0171488	0.167812	chr3	90668978	90670035	protein_coding	1.24324
ENSMUSG00000031431.13	Tsc22d3	-0.237374	0.017191	0.168011	chrX	140539528	140600659	protein_coding	12.8555
ENSMUSG00000037010.7	Apln	-0.333096	0.0172017	0.168011	chrX	48025146	48034853	protein_coding	12.0995
ENSMUSG00000073752.2	Gm10570	-0.556818	0.017198	0.168011	chr4	130306556	130308674	lncRNA	0.882067
ENSMUSG00000035164.8	Zc3h12c	0.282821	0.0172287	0.168168	chr9	52111344	52168572	protein_coding	1.6697
ENSMUSG00000040407.18	Akap9	0.189712	0.017262	0.168386	chr5	3928054	4081310	protein_coding	2.78675
ENSMUSG00000061576.15	Dpp6	-0.202765	0.017304	0.168689	chr5	26817203	27727505	protein_coding	14.8756
ENSMUSG00000030727.12	Rabep2	-0.250208	0.0173533	0.168957	chr7	126428759	126449245	protein_coding	2.23167
ENSMUSG00000033350.7	Chst2	-0.171842	0.0173454	0.168957	chr9	95399292	95406722	protein_coding	24.4526
ENSMUSG00000040128.9	Pnrc1	0.190226	0.0173779	0.16909	chr4	33245423	33290163	protein_coding	16.1878
ENSMUSG00000001773.14	Folh1	0.41749	0.0174632	0.169503	chr7	86718977	86775943	protein_coding	1.73698
ENSMUSG00000020411.2	Nipal4	0.647363	0.0174643	0.169503	chr11	46148155	46166508	protein_coding	1.16799
ENSMUSG00000021913.8	Ogdhl	-0.159101	0.0174643	0.169503	chr14	32322019	32348151	protein_coding	31.9492
ENSMUSG00000040029.14	Ipo8	0.170658	0.0174513	0.169503	chr6	148770683	148831467	protein_coding	3.28614
ENSMUSG00000068739.13	Sars	-0.109214	0.01749	0.169645	chr3	108424865	108445209	protein_coding	34.551
ENSMUSG00000027634.14	Ndrg3	-0.17005	0.0175031	0.169666	chr2	156927345	156992056	protein_coding	56.8067
ENSMUSG00000006057.15	Atp5g1	-0.192954	0.0175535	0.170048	chr11	96068852	96075670	protein_coding	22.2513
ENSMUSG00000024835.15	Coro1b	-0.178201	0.0175759	0.170157	chr19	4148619	4154035	protein_coding	15.8649
ENSMUSG00000034110.8	Kctd7	0.222813	0.0175979	0.170264	chr5	130144861	130155806	protein_coding	3.4014
ENSMUSG00000000915.15	Hip1r	-0.157066	0.0176175	0.170269	chr5	123973628	124005558	protein_coding	14.3323
ENSMUSG00000038007.14	Acer2	0.525978	0.0176205	0.170269	chr4	86874396	86934822	protein_coding	1.09381
ENSMUSG00000005917.15	Otx1	0.280953	0.0176442	0.17029	chr11	21994764	22002897	protein_coding	1.92158
ENSMUSG00000054150.12	Syne3	0.550922	0.0176448	0.17029	chr12	104929933	105009809	protein_coding	0.351263
ENSMUSG00000032116.18	Stt3a	0.160435	0.0176822	0.170438	chr9	36729344	36767679	protein_coding	4.44977
ENSMUSG00000036026.15	Tmem63b	-0.132782	0.0176745	0.170438	chr17	45660171	45686905	protein_coding	26.3637
ENSMUSG00000074622.4	Mafb	-0.202354	0.017716	0.170657	chr2	160363703	160367065	protein_coding	9.1394
ENSMUSG00000021796.15	Bmpr1a	0.209684	0.0177354	0.170683	chr14	34410734	34503341	protein_coding	7.77581
ENSMUSG00000042680.8	Garem1	0.238043	0.0177408	0.170683	chr18	21127201	21300138	protein_coding	3.85436
ENSMUSG00000032332.17	Col12a1	0.835809	0.017764	0.1708	chr9	79598991	79718831	protein_coding	3.69377
ENSMUSG00000003348.10	Mob3a	0.48499	0.0177899	0.170943	chr10	80685253	80701977	protein_coding	0.91734
ENSMUSG00000026227.11	2810459M11Rik	0.361268	0.0178218	0.171143	chr1	86045863	86055456	protein_coding	4.11508
ENSMUSG00000029504.5	Ddx51	0.221219	0.0178344	0.171143	chr5	110653451	110660496	protein_coding	3.45577
ENSMUSG00000063297.7	Luzp2	-0.211693	0.017844	0.171143	chr7	54835498	55268885	protein_coding	41.661
ENSMUSG00000035842.10	Ddx11	0.680249	0.0178644	0.171232	chr17	66123520	66152174	protein_coding	0.206834
ENSMUSG00000079104.4	Prps1l3	0.389811	0.0179242	0.171698	chr12	57230412	57239882	protein_coding	3.1369
ENSMUSG00000044894.14	Uqcrq	-0.177436	0.0179748	0.172077	chr11	53427922	53430831	protein_coding	58.4674
ENSMUSG00000038612.16	Mcl1	0.167025	0.0179938	0.172151	chr3	95658788	95663176	protein_coding	18.1487
ENSMUSG00000031169.13	Porcn	-0.162994	0.0180317	0.172407	chrX	8193848	8206525	protein_coding	18.7071
ENSMUSG00000021549.14	Rasa1	0.187428	0.0181097	0.172641	chr13	85214780	85289130	protein_coding	5.52513
ENSMUSG00000032702.16	Kank1	0.222135	0.0180828	0.172641	chr19	25236975	25434496	protein_coding	3.55606
ENSMUSG00000034987.4	Hrh2	-0.279466	0.0181344	0.172641	chr13	54192129	54236180	protein_coding	1.80488
ENSMUSG00000034997.5	Htr2a	-0.308657	0.0181129	0.172641	chr14	74640840	74709494	protein_coding	7.52625
ENSMUSG00000063235.16	Ptpmt1	-0.213806	0.0180896	0.172641	chr2	90908716	90918258	lncRNA	4.98031
ENSMUSG00000089857.9	Zfp882	0.473014	0.0181248	0.172641	chr8	71908608	71916354	protein_coding	1.37107
ENSMUSG00000117286.1	Gm1043	0.413572	0.0181085	0.172641	chr5	37085370	37229547	protein_coding	1.40302
ENSMUSG00000106416.1	Gm5857	-0.724953	0.0181688	0.172862	chr3	144427180	144427672	processed_pseudogene	2.16268
ENSMUSG00000007610.15	Gtpbp3	-0.190831	0.0182254	0.173293	chr8	71488103	71499583	protein_coding	6.33464
ENSMUSG00000029538.14	Srsf9	0.187165	0.0182474	0.173395	chr5	115327177	115333080	protein_coding	30.0696
ENSMUSG00000054008.9	Ndst1	0.287245	0.0182733	0.173535	chr18	60684494	60748650	protein_coding	19.4271
ENSMUSG00000026014.15	Raph1	0.211847	0.0183318	0.173769	chr1	60482292	60567104	protein_coding	4.04331
ENSMUSG00000036959.15	Bcorl1	0.195544	0.0183277	0.173769	chrX	48341358	48408049	protein_coding	3.19062
ENSMUSG00000074994.5	Qser1	0.214067	0.0183167	0.173769	chr2	104754795	104816760	protein_coding	1.84984
ENSMUSG00000057894.10	Zfp329	0.255346	0.0183593	0.173923	chr7	12804977	12818858	protein_coding	4.51889
ENSMUSG00000038002.9	Cramp1l	0.182602	0.0183881	0.174089	chr17	24961226	25015788	protein_coding	5.78921
ENSMUSG00000027893.14	Ahcyl1	-0.142112	0.0184083	0.174174	chr3	107663118	107696560	protein_coding	55.48
ENSMUSG00000058488.7	Kl	0.923786	0.0185212	0.175134	chr5	150952607	150993817	protein_coding	0.130394
ENSMUSG00000094441.2	Zfp955a	0.339619	0.0185451	0.175253	chr17	33239718	33255145	protein_coding	1.83218
ENSMUSG00000025733.17	Rhot2	0.17903	0.0186004	0.175507	chr17	25838457	25844851	protein_coding	8.8305
ENSMUSG00000046008.8	Pnlip	-0.782364	0.0185909	0.175507	chr19	58652498	58681788	protein_coding	0.584276
ENSMUSG00000047904.6	Sstr2	0.257048	0.0186061	0.175507	chr11	113619342	113626028	protein_coding	12.8593
ENSMUSG00000028893.8	Sesn2	-0.235599	0.018629	0.175615	chr4	132492032	132510501	protein_coding	3.8148
ENSMUSG00000069911.11	Fam196b	0.901877	0.0186493	0.175699	chr11	34314758	34422640	protein_coding	0.14793
ENSMUSG00000032625.14	Thsd7a	-0.401284	0.0186648	0.175738	chr6	12311610	12749410	protein_coding	1.30682
ENSMUSG00000026260.12	Ndufa10	-0.136899	0.0187144	0.17602	chr1	92439010	92473860	protein_coding	36.5218
ENSMUSG00000027122.15	Arl14ep	0.16356	0.0187404	0.17602	chr2	106962527	106974424	protein_coding	5.73395
ENSMUSG00000027784.10	Ppm1l	-0.290104	0.0187184	0.17602	chr3	69316861	69560802	protein_coding	16.2538
ENSMUSG00000045932.12	Ifit2	-0.262517	0.0187398	0.17602	chr19	34550694	34576419	protein_coding	2.90818
ENSMUSG00000034145.14	Tmem63c	0.200838	0.0187565	0.176065	chr12	87021340	87090043	protein_coding	11.2822
ENSMUSG00000032036.15	Kirrel3	-0.223445	0.0187829	0.176205	chr9	34485894	35036716	protein_coding	4.09757
ENSMUSG00000029464.10	Gpn3	0.242109	0.0188266	0.176508	chr5	122371876	122382902	protein_coding	4.4799
ENSMUSG00000024370.17	Cdc23	0.164112	0.0188958	0.17705	chr18	34630951	34651735	protein_coding	3.72622
ENSMUSG00000032252.14	Glce	0.242577	0.0189458	0.17741	chr9	62057248	62122655	protein_coding	4.90678
ENSMUSG00000021286.8	Zfyve21	0.254343	0.0190335	0.178114	chr12	111814170	111832192	protein_coding	6.09493
ENSMUSG00000053963.7	Stum	-0.292809	0.0190556	0.178114	chr1	180432387	180483504	protein_coding	49.723
ENSMUSG00000087467.1	Gm13601	-0.583736	0.0190475	0.178114	chr2	67491044	67516525	lncRNA	4.94881
ENSMUSG00000026991.20	Pkp4	0.201185	0.0191398	0.178793	chr2	59160850	59355208	protein_coding	44.0558
ENSMUSG00000057967.12	Fgf18	-0.786534	0.0191845	0.179102	chr11	33117430	33147400	protein_coding	0.848862
ENSMUSG00000015944.9	Castor2	0.145365	0.0192181	0.179307	chr5	134099711	134144343	protein_coding	24.9079
ENSMUSG00000019906.15	Lin7a	-0.257948	0.0192949	0.179915	chr10	107271686	107421474	protein_coding	5.43128
ENSMUSG00000108591.1	Particl	-0.251249	0.0193098	0.179945	chr6	72439051	72440610	TEC	7.27317
ENSMUSG00000027602.9	Map1lc3a	-0.169947	0.0193492	0.180203	chr2	155276297	155278073	protein_coding	167.765
ENSMUSG00000020926.16	Adam11	-0.15683	0.0194367	0.180909	chr11	102761439	102780262	protein_coding	26.5326
ENSMUSG00000027200.17	Sema6d	0.204018	0.0194673	0.181085	chr2	124089969	124667770	protein_coding	7.21281
ENSMUSG00000006932.17	Ctnnb1	0.160176	0.0194839	0.181129	chr9	120929216	120960507	protein_coding	56.8275
ENSMUSG00000026924.17	Sec16a	0.180311	0.0195266	0.181417	chr2	26409431	26445216	protein_coding	6.5782
ENSMUSG00000003531.15	Dgcr6	-0.182402	0.019541	0.181442	chr16	18052860	18071632	protein_coding	14.7716
ENSMUSG00000030170.14	Wnt5b	0.624043	0.0196368	0.182222	chr6	119432531	119544347	protein_coding	0.725196
ENSMUSG00000044224.16	Dnajc21	-0.299844	0.0196804	0.182517	chr15	10446756	10470516	protein_coding	5.21396
ENSMUSG00000097286.2	Gm26684	-0.623405	0.0197189	0.182764	chr15	54952070	54964642	lncRNA	0.279837
ENSMUSG00000046463.5	5930403N24Rik	0.654692	0.0197547	0.182986	chr10	37139402	37151315	lncRNA	0.473852
ENSMUSG00000034757.15	Tmub2	-0.137261	0.0197928	0.183229	chr11	102284931	102289237	protein_coding	24.206
ENSMUSG00000040711.7	Sh3pxd2b	0.244318	0.0199064	0.18417	chr11	32347820	32428173	protein_coding	1.97119
ENSMUSG00000025486.17	Sirt3	-0.168142	0.0200613	0.185426	chr7	140863666	140882309	protein_coding	6.82113
ENSMUSG00000027215.13	Cd82	0.392112	0.0200662	0.185426	chr2	93419111	93463140	protein_coding	5.62906
ENSMUSG00000054823.16	Nsd3	0.148413	0.0200926	0.185469	chr8	25601601	25719667	protein_coding	5.26454
ENSMUSG00000072966.11	Gprasp2	0.173674	0.0200948	0.185469	chrX	135839034	135844730	protein_coding	22.3352
ENSMUSG00000025193.14	Cutc	-0.337221	0.0201321	0.185701	chr19	43752996	43768638	protein_coding	3.76307
ENSMUSG00000017830.15	Dhx58	-0.634831	0.0201768	0.186003	chr11	100694884	100704271	protein_coding	0.458134
ENSMUSG00000037742.14	Eef1a1	0.105598	0.0201924	0.186035	chr9	78478449	78489151	protein_coding	634.285
ENSMUSG00000022814.6	Umps	0.256466	0.0202487	0.186443	chr16	33954782	33967038	protein_coding	3.72306
ENSMUSG00000015846.14	Rxra	0.173781	0.0202652	0.186483	chr2	27676440	27762957	protein_coding	6.60027
ENSMUSG00000041078.7	Grid1	0.149452	0.0202804	0.186512	chr14	34820108	35583379	protein_coding	11.1185
ENSMUSG00000028033.16	Kcnq5	-0.319101	0.0203146	0.186715	chr1	21398403	21961942	protein_coding	11.1912
ENSMUSG00000024486.6	Hbegf	-0.286763	0.0203396	0.186744	chr18	36504927	36515805	protein_coding	2.11732
ENSMUSG00000030654.9	Arl6ip1	0.133144	0.0203752	0.186744	chr7	118118891	118129662	protein_coding	109.563
ENSMUSG00000031932.14	Gpr83	-0.23184	0.020342	0.186744	chr9	14860210	14870789	protein_coding	4.45396
ENSMUSG00000040490.4	Lrfn2	0.257289	0.0203748	0.186744	chr17	48932379	49097588	protein_coding	7.53974
ENSMUSG00000041180.13	Hectd2	0.383666	0.020381	0.186744	chr19	36554639	36621135	protein_coding	1.06401
ENSMUSG00000041757.16	Plekha6	-0.151003	0.0204146	0.186744	chr1	133164210	133303435	protein_coding	9.2026
ENSMUSG00000053965.10	Pde5a	-0.272032	0.02041	0.186744	chr3	122728947	122859374	protein_coding	1.15597
ENSMUSG00000060703.12	Cd302	-0.281442	0.0203907	0.186744	chr2	60251993	60284488	protein_coding	6.61194
ENSMUSG00000024841.8	Eif1ad	-0.192301	0.020462	0.187067	chr19	5366741	5371526	protein_coding	8.14026
ENSMUSG00000015647.9	Lama5	-0.246819	0.0205079	0.187238	chr2	180176373	180225859	protein_coding	1.29908
ENSMUSG00000022340.15	Sybu	0.142579	0.0205142	0.187238	chr15	44671856	44788063	protein_coding	9.50392
ENSMUSG00000026820.5	Ptges2	-0.175468	0.0205215	0.187238	chr2	32395896	32405772	protein_coding	6.54339
ENSMUSG00000030075.10	Cntn3	-0.244205	0.0205301	0.187238	chr6	102162655	102573101	protein_coding	2.77761
ENSMUSG00000072647.6	Adam1a	0.475554	0.0205414	0.187238	chr5	121518576	121545482	protein_coding	0.525286
ENSMUSG00000057818.8	1600029O15Rik	0.47242	0.0206459	0.18808	chr9	58202897	58208808	transcribed_processed_pseudogene	1.49849
ENSMUSG00000027273.13	Snap25	-0.247461	0.0206924	0.188135	chr2	136713453	136782428	protein_coding	411.108
ENSMUSG00000030717.9	Nupr1	-0.536681	0.0206976	0.188135	chr7	126623249	126630861	protein_coding	2.32915
ENSMUSG00000035849.14	Krt222	-0.262461	0.0207007	0.188135	chr11	99232761	99244085	protein_coding	15.417
ENSMUSG00000110447.1	Gm31518	-0.768902	0.0206893	0.188135	chr8	95593422	95621509	lncRNA	0.697855
ENSMUSG00000027947.11	Il6ra	0.293369	0.0207572	0.188315	chr3	89864059	89913196	protein_coding	0.837154
ENSMUSG00000079481.11	Nhsl2	0.227165	0.0207445	0.188315	chrX	101849385	102092055	protein_coding	4.15275
ENSMUSG00000089759.7	3632454L22Rik	0.659719	0.0207473	0.188315	chrX	135022734	135060336	lncRNA	0.342513
ENSMUSG00000021613.9	Hapln1	-0.225528	0.0207709	0.18833	chr13	89539796	89611652	protein_coding	3.54228
ENSMUSG00000046711.16	Hmga1	-0.170207	0.0207838	0.188335	chr17	27556497	27563674	protein_coding	22.1545
ENSMUSG00000057229.11	Dmac2	-0.192358	0.0208148	0.188506	chr7	25619414	25625551	protein_coding	11.6299
ENSMUSG00000020230.15	Prmt2	0.258485	0.0209238	0.189382	chr10	76207222	76237865	protein_coding	18.4219
ENSMUSG00000026354.8	Lct	-0.817052	0.0209544	0.189548	chr1	128284756	128328318	protein_coding	0.178842
ENSMUSG00000021068.16	Nin	0.231672	0.0209723	0.189599	chr12	70011435	70113717	protein_coding	3.21344
ENSMUSG00000021360.16	Gcnt2	-0.405935	0.0209922	0.189668	chr13	40859754	40960892	protein_coding	2.95582
ENSMUSG00000049658.13	Bdp1	0.22448	0.0210831	0.190377	chr13	100017994	100104070	protein_coding	3.18459
ENSMUSG00000021241.7	Isca2	-0.206606	0.0211008	0.190378	chr12	84773251	84775088	protein_coding	11.0758
ENSMUSG00000026712.3	Mrc1	0.631324	0.0211079	0.190378	chr2	14229392	14332057	protein_coding	0.431009
ENSMUSG00000022763.18	Aifm3	-0.218641	0.0211395	0.190552	chr16	17489611	17507485	protein_coding	28.3171
ENSMUSG00000069808.13	Fam57a	0.220063	0.0211892	0.190888	chr11	76179671	76214827	protein_coding	2.22252
ENSMUSG00000056493.9	Foxk1	0.166046	0.0212315	0.191158	chr5	142401497	142462011	protein_coding	10.0788
ENSMUSG00000015542.17	Nat9	-0.234619	0.0212707	0.191342	chr11	115182832	115187859	protein_coding	7.17291
ENSMUSG00000028140.13	Mrpl9	-0.174056	0.0213044	0.191342	chr3	94443318	94451130	protein_coding	10.1167
ENSMUSG00000031232.17	Magt1	0.215974	0.0213139	0.191342	chrX	105968084	106011906	protein_coding	3.74457
ENSMUSG00000031539.6	Ap3m2	-0.155274	0.0213104	0.191342	chr8	22787354	22805622	protein_coding	31.4138
ENSMUSG00000057880.12	Abat	-0.121158	0.0213066	0.191342	chr16	8513429	8621568	protein_coding	30.0115
ENSMUSG00000017670.16	Elmo2	-0.152467	0.0213923	0.19154	chr2	165288031	165326479	protein_coding	22.7657
ENSMUSG00000022136.8	Dnajc3	0.17936	0.0214011	0.19154	chr14	118937976	118981697	protein_coding	10.9482
ENSMUSG00000022742.6	Cpox	0.196828	0.0214105	0.19154	chr16	58670292	58717636	protein_coding	6.64547
ENSMUSG00000048109.10	Rbm15	0.284408	0.0214009	0.19154	chr3	107325421	107333673	protein_coding	2.14167
ENSMUSG00000116946.1	Gm41442	-0.588051	0.0213701	0.19154	chr16	31233590	31248313	lncRNA	0.516232
ENSMUSG00000117246.1	Gm17891	-0.66581	0.0213614	0.19154	chr17	66227249	66228027	processed_pseudogene	2.36807
ENSMUSG00000020388.12	Pdlim4	0.357251	0.0214654	0.191809	chr11	54054928	54069014	protein_coding	2.05985
ENSMUSG00000054252.18	Fgfr3	-0.13292	0.0214558	0.191809	chr5	33721674	33737068	protein_coding	15.6279
ENSMUSG00000026301.16	Iqca	0.799782	0.0215019	0.191824	chr1	90042132	90153401	protein_coding	0.22756
ENSMUSG00000055048.7	Gm9962	-0.45613	0.021499	0.191824	chr7	57387272	57409941	lncRNA	2.34136
ENSMUSG00000116858.1	Gm49797	-0.263533	0.0215043	0.191824	chr17	3198110	3311120	lncRNA	2.02255
ENSMUSG00000048215.14	A630023P12Rik	0.647569	0.0215666	0.192268	chr5	110514923	110525980	lncRNA	0.912316
ENSMUSG00000025533.15	Asl	0.267088	0.0216395	0.192584	chr5	130011258	130029247	protein_coding	2.87997
ENSMUSG00000028995.14	Fam126a	0.27517	0.0216346	0.192584	chr5	23915276	24030690	protein_coding	1.75465
ENSMUSG00000042709.14	Atpaf2	-0.225355	0.021625	0.192584	chr11	60400626	60418457	protein_coding	8.45773
ENSMUSG00000025790.14	Slco3a1	0.19136	0.0216932	0.192618	chr7	74275419	74554780	protein_coding	3.39076
ENSMUSG00000030093.7	Wnt7a	0.270858	0.0216728	0.192618	chr6	91363981	91411363	protein_coding	3.54002
ENSMUSG00000032548.14	Slco2a1	-0.512896	0.0216568	0.192618	chr9	102988712	103096002	protein_coding	0.18909
ENSMUSG00000070000.13	Fcho1	-0.244372	0.0216845	0.192618	chr8	71708387	71725716	protein_coding	20.8811
ENSMUSG00000030499.9	Kctd15	-0.286719	0.0217098	0.192654	chr7	34639014	34656732	protein_coding	2.00595
ENSMUSG00000004934.14	Pias4	-0.190625	0.0218017	0.192915	chr10	81153266	81167923	protein_coding	6.86039
ENSMUSG00000030878.11	Cdr2	-0.302631	0.0217596	0.192915	chr7	120957036	120982312	protein_coding	2.45373
ENSMUSG00000040649.15	Rimklb	0.300144	0.0217803	0.192915	chr6	122447296	122498761	protein_coding	7.10502
ENSMUSG00000044393.15	Dsg2	0.526811	0.0217943	0.192915	chr18	20558074	20604521	protein_coding	0.230865
ENSMUSG00000102215.1	Gm2464	-0.534095	0.0217882	0.192915	chr3	13470439	13471829	lncRNA	0.577309
ENSMUSG00000021719.9	Rgs7bp	-0.223851	0.0218208	0.192973	chr13	104945904	105054930	protein_coding	51.124
ENSMUSG00000025885.18	Myo5b	0.250652	0.0219064	0.193619	chr18	74440936	74771493	protein_coding	2.93109
ENSMUSG00000020562.7	Efcab10	-0.759418	0.0219536	0.193926	chr12	33394854	33401267	protein_coding	1.91898
ENSMUSG00000022634.9	Yaf2	-0.160944	0.0219968	0.193986	chr15	93284278	93336935	protein_coding	49.8072
ENSMUSG00000048154.17	Kmt2d	0.221139	0.0219802	0.193986	chr15	98831669	98871204	protein_coding	7.9541
ENSMUSG00000062309.8	Rpp25	-0.263948	0.0220107	0.193986	chr9	57504026	57505448	protein_coding	10.469
ENSMUSG00000086725.1	A630052C17Rik	0.388348	0.0219989	0.193986	chr11	29170909	29173558	lncRNA	2.0082
ENSMUSG00000032786.16	Alas1	-0.158831	0.0220299	0.194045	chr9	106233455	106248654	protein_coding	7.51749
ENSMUSG00000035726.8	Supt16	0.24649	0.0220737	0.194209	chr14	52160414	52197416	protein_coding	8.43739
ENSMUSG00000091183.5	Gm5141	0.475499	0.022062	0.194209	chr13	62772200	62785808	protein_coding	0.765017
ENSMUSG00000109336.1	Samd4b	0.155247	0.022094	0.194276	chr7	28399522	28598144	protein_coding	18.7197
ENSMUSG00000037872.5	Ackr1	-0.291681	0.0221581	0.194729	chr1	173331886	173333750	protein_coding	25.2561
ENSMUSG00000005936.19	Kctd20	0.138979	0.0222766	0.195214	chr17	28951950	28969549	protein_coding	8.85647
ENSMUSG00000030706.17	Mrpl48	-0.16155	0.0222438	0.195214	chr7	100545751	100608301	protein_coding	7.51808
ENSMUSG00000047022.18	Mipol1	-0.462785	0.0222441	0.195214	chr12	57230427	57497199	protein_coding	0.332293
ENSMUSG00000062184.11	Hs6st2	0.220319	0.022258	0.195214	chrX	51387212	51681856	protein_coding	5.98872
ENSMUSG00000110901.1	Gm48393	-0.61803	0.0222707	0.195214	chr9	26719838	26731861	lncRNA	1.1301
ENSMUSG00000029408.13	Abcb9	-0.17243	0.0223879	0.196078	chr5	124061530	124095798	protein_coding	9.37753
ENSMUSG00000039117.16	Taf4	0.229117	0.0224421	0.196441	chr2	179912152	179976646	protein_coding	4.71112
ENSMUSG00000035790.15	Cep19	-0.207154	0.0225259	0.197063	chr16	32099800	32108069	protein_coding	29.0418
ENSMUSG00000003099.11	Ppp5c	-0.181518	0.0225468	0.197134	chr7	17004640	17027924	protein_coding	39.0675
ENSMUSG00000038604.9	Ripor1	0.167827	0.0225872	0.197219	chr8	105605255	105622219	protein_coding	26.1919
ENSMUSG00000039410.16	Prdm16	0.248234	0.0225818	0.197219	chr4	154316125	154636873	protein_coding	1.3631
ENSMUSG00000052430.15	Bmpr1b	0.265729	0.0225948	0.197219	chr3	141837136	142169425	protein_coding	4.14123
ENSMUSG00000025220.8	Oga	0.130781	0.0226414	0.197513	chr19	45750259	45783837	protein_coding	22.0173
ENSMUSG00000106139.1	Gm30648	-0.800751	0.0226624	0.197585	chr3	134199948	134213238	lncRNA	0.900006
ENSMUSG00000050043.16	Tmx2	-0.144525	0.0227303	0.198066	chr2	84671316	84679140	protein_coding	65.0875
ENSMUSG00000054717.7	Hmgb2	0.497601	0.0227475	0.198103	chr8	57511907	57515999	protein_coding	1.60717
ENSMUSG00000034265.8	Zdhhc14	-0.162823	0.0227711	0.198197	chr17	5492557	5753811	protein_coding	11.3956
ENSMUSG00000037533.19	Rapgef6	0.24678	0.0228071	0.198399	chr11	54522847	54699285	protein_coding	2.6635
ENSMUSG00000033623.13	Pcgf3	0.149906	0.0228281	0.198469	chr5	108461232	108506976	protein_coding	5.11474
ENSMUSG00000046854.16	Pip5kl1	-0.347719	0.022842	0.198478	chr2	32574797	32583782	protein_coding	2.67682
ENSMUSG00000035615.12	Frmpd1	-0.249872	0.022918	0.199027	chr4	45184875	45285936	protein_coding	2.77336
ENSMUSG00000006276.10	Eps15l1	-0.168138	0.0229986	0.199614	chr8	72340999	72421460	protein_coding	7.50935
ENSMUSG00000022523.10	Fgf12	-0.226666	0.0231022	0.200401	chr16	28160098	28753068	protein_coding	24.8606
ENSMUSG00000017781.17	Pitpna	-0.153254	0.0231435	0.200646	chr11	75588097	75628804	protein_coding	88.0193
ENSMUSG00000031112.10	Stk26	0.430486	0.0232513	0.201382	chrX	50841047	50893097	protein_coding	1.10421
ENSMUSG00000040998.18	Npnt	-0.714715	0.0232545	0.201382	chr3	132881745	132950291	protein_coding	3.03578
ENSMUSG00000029016.13	Clcn6	0.151595	0.0233296	0.201919	chr4	148004259	148038821	protein_coding	19.0268
ENSMUSG00000021236.16	Entpd5	0.211086	0.0233793	0.202083	chr12	84373857	84409029	protein_coding	5.9115
ENSMUSG00000032058.14	Ppp2r1b	0.238202	0.0233903	0.202083	chr9	50845301	50894229	protein_coding	2.99312
ENSMUSG00000044320.14	1700001O22Rik	-0.351229	0.0234008	0.202083	chr2	30794769	30803661	protein_coding	2.31549
ENSMUSG00000097466.8	D430036J16Rik	0.619492	0.0233738	0.202083	chr9	81631551	81645156	lncRNA	0.78374
ENSMUSG00000008153.11	Clstn3	-0.115544	0.0235281	0.203036	chr6	124430759	124464794	protein_coding	94.6225
ENSMUSG00000027016.17	Zfp385b	-0.226027	0.0235624	0.203036	chr2	77410634	77819639	protein_coding	4.57165
ENSMUSG00000069631.14	Strada	-0.202885	0.0235638	0.203036	chr11	106163330	106202168	protein_coding	4.45179
ENSMUSG00000073805.5	Insyn2a	0.269302	0.0235501	0.203036	chr7	134881926	134938430	protein_coding	1.53499
ENSMUSG00000025862.14	Stag2	0.170812	0.0236179	0.2033	chrX	42149317	42277185	protein_coding	6.66374
ENSMUSG00000046010.7	Zfp830	0.275035	0.0236209	0.2033	chr11	82764345	82765935	protein_coding	4.6628
ENSMUSG00000074807.3	Gm10762	-0.387977	0.0236433	0.203379	chr2	128965505	128968044	lncRNA	1.36443
ENSMUSG00000039458.15	Mtmr12	0.168961	0.0236717	0.203511	chr15	12205028	12274496	protein_coding	7.00648
ENSMUSG00000087694.8	A530058N18Rik	-0.462833	0.0237085	0.203714	chr2	114013602	114032292	lncRNA	0.483593
ENSMUSG00000018669.14	Cdk5rap3	-0.179228	0.023729	0.203777	chr11	96907426	96916496	protein_coding	7.1008
ENSMUSG00000042046.15	Dstyk	0.197418	0.0237551	0.203887	chr1	132417555	132466958	protein_coding	5.37624
ENSMUSG00000021196.14	Pfkp	0.15618	0.0237782	0.203971	chr13	6579768	6648777	protein_coding	29.593
ENSMUSG00000097083.1	D930019O06Rik	-0.363066	0.0238086	0.204119	chr1	39650176	39657390	lncRNA	1.46349
ENSMUSG00000032718.4	Mansc1	-0.295281	0.0238702	0.204194	chr6	134609207	134632488	protein_coding	4.91935
ENSMUSG00000037151.8	Lrrc20	-0.211348	0.0238596	0.204194	chr10	61475801	61582791	protein_coding	8.55486
ENSMUSG00000048486.6	Fitm2	-0.17847	0.0238611	0.204194	chr2	163466379	163472629	protein_coding	7.57593
ENSMUSG00000057093.14	Zfp607b	0.247697	0.0238385	0.204194	chr7	27689340	27706484	protein_coding	2.35382
ENSMUSG00000038244.14	Mical2	-0.175164	0.0238878	0.204231	chr7	112225856	112413106	protein_coding	22.4084
ENSMUSG00000018761.14	Mpdu1	-0.18922	0.0239616	0.204516	chr11	69656697	69662642	protein_coding	14.0148
ENSMUSG00000021209.12	Ppp4r4	-0.175272	0.0239791	0.204516	chr12	103532283	103613831	protein_coding	6.96517
ENSMUSG00000039518.7	Cdsn	-0.604724	0.0239874	0.204516	chr17	35552128	35557180	protein_coding	0.600108
ENSMUSG00000050600.5	Zfp831	0.243494	0.0239371	0.204516	chr2	174643534	174710832	protein_coding	3.0971
ENSMUSG00000078907.2	Fam186b	-0.587798	0.0239654	0.204516	chr15	99271018	99295888	protein_coding	0.51626
ENSMUSG00000001467.5	Cyp51	0.174566	0.0240449	0.204667	chr5	4081145	4104746	protein_coding	18.9473
ENSMUSG00000037172.14	E330009J07Rik	0.179537	0.0240388	0.204667	chr6	40401375	40436135	protein_coding	12.9308
ENSMUSG00000079598.4	Clec2l	-0.161004	0.0240355	0.204667	chr6	38663067	38680865	protein_coding	30.2469
ENSMUSG00000034371.9	Tkfc	-0.264131	0.024106	0.204961	chr19	10587791	10605654	protein_coding	2.57007
ENSMUSG00000058076.12	Sdhc	-0.167811	0.0241052	0.204961	chr1	171127165	171150603	protein_coding	22.3218
ENSMUSG00000021939.8	Ctsb	-0.147555	0.024149	0.205004	chr14	63122462	63145923	protein_coding	93.1193
ENSMUSG00000026930.15	Gpsm1	0.192072	0.0241549	0.205004	chr2	26315515	26348237	protein_coding	6.83974
ENSMUSG00000031813.8	Mvb12a	-0.251772	0.0241642	0.205004	chr8	71542922	71548085	protein_coding	5.91129
ENSMUSG00000039960.5	Rhou	0.198793	0.0241535	0.205004	chr8	123653929	123663884	protein_coding	16.1857
ENSMUSG00000024594.9	Prrc1	0.214416	0.0242117	0.205008	chr18	57354741	57392956	protein_coding	1.85686
ENSMUSG00000028328.13	Tmod1	0.183907	0.0242173	0.205008	chr4	46038935	46116032	protein_coding	7.53705
ENSMUSG00000029838.11	Ptn	-0.229217	0.0242178	0.205008	chr6	36714929	36810220	protein_coding	90.2605
ENSMUSG00000040760.11	Appl1	0.179091	0.0242041	0.205008	chr14	26918988	26971232	protein_coding	11.6069
ENSMUSG00000003421.13	Nosip	-0.153589	0.0242329	0.205023	chr7	45062429	45078210	protein_coding	14.0714
ENSMUSG00000022788.16	Fgd4	0.217302	0.0243803	0.205235	chr16	16416917	16600549	protein_coding	1.5034
ENSMUSG00000024953.17	Prdx5	-0.198903	0.0243909	0.205235	chr19	6906697	6910106	protein_coding	76.3385
ENSMUSG00000026027.13	Stradb	-0.196767	0.0243722	0.205235	chr1	58973522	58995715	protein_coding	4.61333
ENSMUSG00000026917.15	Wdr5	0.169387	0.0243308	0.205235	chr2	27515157	27536535	protein_coding	7.04238
ENSMUSG00000035033.15	Tbr1	0.197818	0.0243693	0.205235	chr2	61802930	61814114	protein_coding	39.2845
ENSMUSG00000053091.16	Lins1	0.298442	0.0243555	0.205235	chr7	66689889	66717256	protein_coding	1.47716
ENSMUSG00000059901.12	Adamts14	0.803914	0.0243021	0.205235	chr10	61197112	61273438	protein_coding	0.24109
ENSMUSG00000072568.4	Fam84b	-0.366755	0.0242872	0.205235	chr15	60818994	60853778	protein_coding	1.11199
ENSMUSG00000092448.1	Gm20387	-0.476211	0.0243393	0.205235	chr6	110639753	110645916	lncRNA	1.29366
ENSMUSG00000109724.1	Gm18194	0.874236	0.0243431	0.205235	chr7	12795723	12799164	transcribed_processed_pseudogene	0.431097
ENSMUSG00000053111.13	Fank1	-0.411362	0.024438	0.205448	chr7	133776861	133881532	protein_coding	1.68323
ENSMUSG00000104362.1	Gm37928	0.449539	0.0244429	0.205448	chr3	118530883	118535013	TEC	1.80152
ENSMUSG00000006457.4	Actn3	-0.688419	0.0244783	0.205522	chr19	4861216	4877909	protein_coding	0.381229
ENSMUSG00000051149.15	Adnp	0.397579	0.0244767	0.205522	chr2	168180986	168207112	protein_coding	0.907922
ENSMUSG00000020393.16	Kremen1	0.245684	0.0245341	0.205878	chr11	5191552	5261558	protein_coding	3.6885
ENSMUSG00000112096.1	A430103D13Rik	-0.435232	0.0245478	0.205881	chr12	76344525	76345381	TEC	3.57478
ENSMUSG00000025742.5	Prps2	-0.207257	0.0245769	0.206014	chrX	167346322	167382749	protein_coding	7.26911
ENSMUSG00000037787.14	Apopt1	-0.212914	0.0246202	0.206264	chr12	111713261	111755053	protein_coding	4.61495
ENSMUSG00000028953.10	Abcf2	-0.156099	0.0247879	0.207556	chr5	24565345	24577467	protein_coding	32.5733
ENSMUSG00000034209.4	Rasl10a	0.196405	0.0248482	0.207949	chr11	5058128	5060385	protein_coding	34.6537
ENSMUSG00000018585.9	Atox1	-0.250831	0.0249618	0.208673	chr11	55446641	55461239	protein_coding	51.8404
ENSMUSG00000020955.9	Ap4s1	-0.179795	0.0249585	0.208673	chr12	51691033	51744786	protein_coding	29.6421
ENSMUSG00000062127.11	Cttnbp2nl	0.170405	0.0250717	0.209479	chr3	105001915	105053146	protein_coding	3.35169
ENSMUSG00000019945.10	Cabcoco1	-0.670659	0.0251058	0.209649	chr10	68430953	68541896	protein_coding	0.904892
ENSMUSG00000026748.13	Plxdc2	0.201769	0.0252864	0.210588	chr2	16356304	16755839	protein_coding	5.32143
ENSMUSG00000027109.16	Sp3	0.161623	0.0252698	0.210588	chr2	72936427	72980446	protein_coding	8.38378
ENSMUSG00000034912.17	Mdga2	0.227418	0.0252841	0.210588	chr12	66466060	67222549	protein_coding	2.47506
ENSMUSG00000044043.4	Pcdhb14	0.284757	0.025249	0.210588	chr18	37447656	37456350	protein_coding	0.87579
ENSMUSG00000057789.14	Bak1	-0.252991	0.025235	0.210588	chr17	27019810	27029009	protein_coding	4.03647
ENSMUSG00000015757.10	Ppil4	0.16785	0.0253172	0.21073	chr10	7792891	7823135	protein_coding	5.72589
ENSMUSG00000022314.10	Rad21	0.172606	0.0253886	0.211211	chr15	51962240	51991747	protein_coding	30.1482
ENSMUSG00000013367.5	Iglon5	-0.23437	0.0254203	0.211361	chr7	43472904	43490075	protein_coding	18.8836
ENSMUSG00000019659.8	Ccdc12	0.216748	0.025505	0.211837	chr9	110656503	110711606	protein_coding	10.5967
ENSMUSG00000025875.14	Tspan17	-0.186506	0.0255026	0.211837	chr13	54789377	54796776	protein_coding	23.9529
ENSMUSG00000001942.8	Siae	-0.274153	0.0255219	0.211863	chr9	37555698	37649655	protein_coding	1.94241
ENSMUSG00000040651.9	Tasor	0.305808	0.0255398	0.211898	chr14	27428834	27483555	protein_coding	2.35808
ENSMUSG00000001211.15	Agpat3	-0.123371	0.025576	0.212033	chr10	78269178	78352489	protein_coding	37.9893
ENSMUSG00000029167.13	Ppargc1a	-0.269474	0.0255836	0.212033	chr5	51454250	51567726	protein_coding	6.11138
ENSMUSG00000023800.15	Tiam2	-0.142892	0.0256151	0.21218	chr17	3326573	3531344	protein_coding	4.5899
ENSMUSG00000049516.9	Spty2d1	0.232105	0.0256355	0.212236	chr7	46990396	47008411	protein_coding	2.45086
ENSMUSG00000006392.16	Med8	-0.191843	0.0257066	0.21271	chr4	118409337	118415782	protein_coding	5.86143
ENSMUSG00000092083.4	Kcnb2	-0.279966	0.0257207	0.212713	chr1	15287254	15723750	protein_coding	1.58899
ENSMUSG00000038257.9	Glra3	0.611319	0.0257885	0.213159	chr8	55940460	56130070	protein_coding	0.695409
ENSMUSG00000019888.16	Mgat4c	0.340431	0.0258535	0.213383	chr10	101681487	102391469	protein_coding	0.927544
ENSMUSG00000024597.11	Slc12a2	0.340814	0.0258571	0.213383	chr18	57878678	57946821	protein_coding	8.41004
ENSMUSG00000045083.14	Lingo2	-0.292486	0.0258396	0.213383	chr4	35706647	36951747	protein_coding	1.57266
[truncated: 879 more rows]

## Sheet: STS2d
Supplement Table S2d. List of DEGs (p.val<0.05) GSE72343 after reanalyze
[truncated: 2,280 more rows]

[truncated: 13 more sheets: STS2e, STS2f, STS2g, STS3a, STS3b, STS3c, STS4a, STS4b, STS4c, STS5a, STS5b, STS5c, Sheet1]
